# Supplementary material for: Altered ribosomal function and protein synthesis caused by tau
Source: Acta Neuropathol Commun. 2021 Jun 19;9:110. doi: 10.1186/s40478-021-01208-4 (PMC8214309; doi:10.1186/s40478-021-01208-4)
Supplement: Supplementary file 5 — Additional File 5: Label-free quantitative mass spectrometry analysis of K3 primary neurons. Quantification of proteins in primary cortical neurons cultured from K369I mice; fold-change relative to WT controls. Neurons from individual pups were cultured until DIV18 before label-free quantitative mass spectrometry was used to analyze the abundance of 2242 proteins. Data includes UniProt accession number, gene name, protein description, fold-change compared to WT average for each animal, fold-change in K3 pups and the p-value result of an unpaired t-test comparison. Significantly altered proteins are shown in colour. [file 40478_2021_1208_MOESM5_ESM.xlsx]

## Sheet: Proteins
Accession	Gene Name	Description	Exp. q-value: Combined	Sum PEP Score	Coverage [%]	# Peptides	# PSMs	# Unique Peptides	# AAs	MW [kDa]	calc. pI	Score Sequest HT: Sequest HT	# Peptides (by Search Engine): Sequest HT	Biological Process	Cellular Component	Molecular Function	Pfam IDs	Entrez Gene ID	Ensembl Gene ID	Gene Symbol	Chromosome	KEGG Pathways	Reactome Pathways	WikiPathways	# Protein Pathway Groups	# Razor Peptides	Abundances (Scaled): F1: Sample	Abundances (Scaled): F2: Sample	Abundances (Scaled): F3: Sample	Abundances (Scaled): F4: Sample	Abundances (Scaled): F5: Sample	Abundances (Scaled): F6: Sample	Abundances (Scaled): F7: Sample	Abundances (Scaled): F8: Sample	Abundances (Scaled): F9: Sample	Abundances (Scaled): F10: Sample	Abundances (Scaled): F11: Sample	Abundances (Scaled): F12: Sample	Abundances (Scaled): F13: Sample	Abundances (Scaled): F14: Sample	Abundances (Scaled): F15: Sample	Abundances (Scaled): F16: Sample	Abundances (Scaled): F17: Sample	Abundances (Scaled): F18: Sample	Abundances (Scaled): F19: Sample	Abundances (Scaled): F20: Sample	Abundances (Scaled): F21: Sample	Abundances (Scaled): F22: Sample	Abundances (Scaled): F23: Sample
P47877	Igfbp2	Insulin-like growth factor-binding protein 2 OS=Mus musculus OX=10090 GN=Igfbp2 PE=2 SV=2	0	20.41	19	4	4	4	305	32.8	7.64	6.67	4	regulation of biological process;response to stimulus	extracellular;membrane	protein binding	Pf00086, Pf00219	16008	ENSMUSG00000039323.18	Igfbp2	1		Regulation of Insulin-like Growth Factor (IGF) transport and uptake by Insulin-like Growth Factor Binding Proteins (IGFBPs)	Factors and pathways affecting insulin-like growth factor (IGF1)-Akt signaling; Myometrial Relaxation and Contraction Pathways	4	0	34.8	36.4	49.7	50.5	58.8		48.9	51.3	62.9	175.5	183.2	170.1	194.1	137	154.9	10	10.5	10.9	157.7	177.7	197.5	129.1	143.8
Q3U0V1	Khsrp	Far upstream element-binding protein 2 OS=Mus musculus OX=10090 GN=Khsrp PE=1 SV=2	0	122.733	29	14	111	14	748	76.7	7.33	320.01	14	metabolic process;regulation of biological process;response to stimulus;transport	cytoplasm;cytosol;membrane;nucleus	DNA binding;RNA binding	Pf00013, Pf07650, Pf09005, Pf13014	16549	ENSMUSG00000007670.9	Khsrp	17		KSRP (KHSRP) binds and destabilizes mRNA		3	0	143.2	94.7	118.1	115.6	74.3	162.5	97.8	131.3	99.5	72.2	91.4	111.4	91.2	122.8	46.9	119.7	113.8	106	81	86.1	66.7	61	93.8
P62858	Rps28	40S ribosomal protein S28 OS=Mus musculus OX=10090 GN=Rps28 PE=1 SV=1	0	36.846	41	5	79	5	69	7.8	10.7	201.98	5	cell organization and biogenesis;metabolic process	ribosome	RNA binding;structural molecule activity	Pf01200	54127	ENSMUSG00000067288.12	Rps28	17	Ribosome	L13a-mediated translational silencing of Ceruloplasmin expression; Nonsense Mediated Decay (NMD) independent of the Exon Junction Complex (EJC); Nonsense Mediated Decay (NMD) enhanced by the Exon Junction Complex (EJC); Ribosomal scanning and start codon recognition; GTP hydrolysis and joining of the 60S ribosomal subunit; Formation of a pool of free 40S subunits; SRP-dependent cotranslational pr…	Cytoplasmic Ribosomal Proteins; mRNA processing	19	0	130.7	125.7	135.5	99.4	131.9	119	116.2	108.5	125.3	90.6	62.3	89.3	54.9	58.1	100.2	132.9	123.8	111.7	21.1	101.5	93.1	89	111.4
P70362	Ufd1	Ubiquitin recognition factor in ER-associated degradation protein 1 OS=Mus musculus OX=10090 GN=Ufd1 PE=1 SV=2	0	12.25	10	3	18	3	307	34.5	6.7	29.64	3	metabolic process;regulation of biological process;response to stimulus;transport	cytoplasm;cytosol;endoplasmic reticulum;nucleus	protein binding	Pf03152	22230	ENSMUSG00000005262.12	Ufd1l; Ufd1	16	Protein processing in endoplasmic reticulum	Ub-specific processing proteases; Translesion Synthesis by POLH		9	0	98.5	98.5	186.3	91.5	110.8	209.7	87.6	74.4	177.7	80.7	61.3	75.9	75.9	42.7	59.7	193.7	114.3	81.7	83.4	66	74	73.6	89.2
O55029	Copb2	Coatomer subunit beta' OS=Mus musculus OX=10090 GN=Copb2 PE=1 SV=2	0	83.31	17	11	63	11	905	102.4	5.3	158.17	11	transport	cytoplasm;cytosol;Golgi;membrane	protein binding;structural molecule activity	Pf00400, Pf04053	50797	ENSMUSG00000032458.6	Copb2	9		COPI-mediated anterograde transport; COPI-dependent Golgi-to-ER retrograde traffic		11	0	116.7	115.7	137.9	146.3	99.8	134.4	108.6	89.2	129.9	72.3	70.8	81.7	75.9	76.9	65.7	112.7	128	123	65.6	88.2	89.2	93.8	101.2
P56375	Acyp2	Acylphosphatase-2 OS=Mus musculus OX=10090 GN=Acyp2 PE=1 SV=2	0.004	4.495	12	1	16	1	106	11.9	9.26	21.88	1		mitochondrion	catalytic activity;protein binding	Pf00708	75572	ENSMUSG00000060923.5	Acyp2	11	Pyruvate metabolism			1	0	125.9		135.9	158.2	130.6	229.7	113.1	133.4	157.6	29.2		118.8			78.2	135.6	125.9	189.9	74.6	80.3	93.2	77.3	93.4
Q9D0R8	Lsm12	Protein LSM12 homolog OS=Mus musculus OX=10090 GN=Lsm12 PE=1 SV=1	0	16.748	19	2	5	2	195	21.7	7.74	16.06	2				Pf09793	268490	ENSMUSG00000020922.11	Lsm12	11				0	0	112.8	122	161.4	138.1	140.4	81.8	98.7	114.3	112.8	91.4	105.3	75	74.6	72.3	70.3	111.2	114.1	115.1	81.2	81	88.5	83	75.1
Q61035	Hars1	Histidine--tRNA ligase, cytoplasmic OS=Mus musculus OX=10090 GN=Hars1 PE=1 SV=2	0	65.316	25	11	98	11	509	57.4	6	234.35	11	cell organization and biogenesis;metabolic process	cytoplasm;cytosol;mitochondrion	catalytic activity;nucleotide binding;protein binding	Pf00458, Pf00587, Pf03129, Pf13393	15115	ENSMUSG00000001380.6	Hars	18	Aminoacyl-tRNA biosynthesis			1	0	128.2	110.9	105.8	79.2	101.5	168.8	101.3	130.2	114.5	40.8	67.8	88.6	57.8	93.3	89.3	123.7	131.6	129.1	86.8	112.3	61.4	103.1	101.9
Q99L47	St13	Hsc70-interacting protein OS=Mus musculus OX=10090 GN=St13 PE=1 SV=1	0	116.867	32	11	210	11	371	41.6	5.26	488.36	11	cell organization and biogenesis;metabolic process;regulation of biological process	cytoplasm;cytosol	nucleotide binding;protein binding	Pf00515, Pf13371, Pf13414, Pf13424, Pf13431, Pf13432	70356	ENSMUSG00000022403.14	St13	15				0	0	103.9	84.3	164	75	97.7	153.7	96.8	120.1	116.3	73.7	83.7	85.9	49.9	64.4	161.2	127.9	120.4	140.2	89.3	82.5	84.8	62.5	80.2
P58044	Idi1	Isopentenyl-diphosphate Delta-isomerase 1 OS=Mus musculus OX=10090 GN=Idi1 PE=1 SV=1	0	24.399	26	5	15	5	227	26.3	6.16	12.35	5	metabolic process;response to stimulus	mitochondrion	catalytic activity;metal ion binding	Pf00293	319554; 102635781		Idi1; LOC102635781; Gm38481	13; 2	Metabolic pathways; Terpenoid backbone biosynthesis		Cholesterol Biosynthesis; Exercise-induced Circadian Regulation; Exercise-induced Circadian Regulation	5	0	145.1	45.2	184	150.5	146.7	110.9	91.4	97.6	226.2	69.5	26.4	59.2	42.6	68.3	76.6	185.5	146.5	173.9	152.3	67.6	46.1	20.9	32.3
Q5SWU9	Acaca	Acetyl-CoA carboxylase 1 OS=Mus musculus OX=10090 GN=Acaca PE=1 SV=1	0	52.133	5	9	32	9	2345	265.1	6.39	46.38	9	cell organization and biogenesis;metabolic process;response to stimulus	cytoplasm;cytoskeleton;cytosol;mitochondrion	catalytic activity;metal ion binding;nucleotide binding;protein binding	Pf00289, Pf00364, Pf01039, Pf02222, Pf02655, Pf02785, Pf02786, Pf07478, Pf08326, Pf13535, Pf15632	107476	ENSMUSG00000020532.18	Acaca	11	Fatty acid metabolism; Pyruvate metabolism; Insulin signaling pathway; Metabolic pathways; Propanoate metabolism; AMPK signaling pathway; Fatty acid biosynthesis; Glucagon signaling pathway	ChREBP activates metabolic gene expression; Biotin transport and metabolism; Fatty acyl-CoA biosynthesis; Import of palmitoyl-CoA into the mitochondrial matrix	Focal Adhesion-PI3K-Akt-mTOR-signaling pathway; Fatty Acid Biosynthesis; Dysregulated miRNA Targeting in Insulin/PI3K-AKT Signaling; Leptin and adiponectin	22	0	126.9	131	89.9	95.2	87.1	205.1	108.5	103.9	150.9	91.6	45.8	82.3	77.3	37.1	45.1	145.5	144.8	121.4	100.4	97.9	89.5	84.2	60.9
O35633	Slc32a1	Vesicular inhibitory amino acid transporter OS=Mus musculus OX=10090 GN=Slc32a1 PE=1 SV=3	0	119.51	29	11	171	11	525	57.3	6.64	417.59	11	transport	membrane	transporter activity	Pf01490	22348	ENSMUSG00000037771.11	Slc32a1	2	Morphine addiction; Retrograde endocannabinoid signaling; GABAergic synapse; Nicotine addiction; Synaptic vesicle cycle	Transport of inorganic cations/anions and amino acids/oligopeptides; GABA synthesis, release, reuptake and degradation		12	0	144.9	99	134.9	135.8	107.3	125.3	105.8	142.4	90.7	113.8	59	88	33.5	79.2	70	117.1	111.6	115.8	102.5	95.9	59.9	89.8	101
Q9D880	Timm50	Mitochondrial import inner membrane translocase subunit TIM50 OS=Mus musculus OX=10090 GN=Timm50 PE=1 SV=1	0	30.249	14	4	27	4	353	39.8	8.13	51.03	4	cell organization and biogenesis;metabolic process;transport	membrane;mitochondrion	catalytic activity;protein binding	Pf03031	66525	ENSMUSG00000003438.17	Timm50	7				0	0	109.6	102	123	93.7	108.4	198.9	94.6	104	116.5	80.5	92.1	79.5	83.4	60.7	78.9	121.9	109.5	131.8	48	87.6	104.3	99.1	82.7
Q9JJY3	Smpd3	Sphingomyelin phosphodiesterase 3 OS=Mus musculus OX=10090 GN=Smpd3 PE=1 SV=1	0	34.684	11	5	53	5	655	71.2	5.88	144.87	5	cell differentiation;cellular homeostasis;development;metabolic process;regulation of biological process;response to stimulus;transport	cytoplasm;Golgi;membrane	catalytic activity;metal ion binding;protein binding	Pf03359, Pf03372	58994	ENSMUSG00000031906.9	Smpd3	8	Metabolic pathways; Sphingolipid metabolism	TNFR1-mediated ceramide production; Glycosphingolipid metabolism		10	0	131.8	125.6	108.5	88	124.2	180.7	118.6	124.5	159.6	51.6	77.9	128.9		28.2	45.2	138.4	136.1	146.6	63.5	53.7	110.4	105.6	51.2
Q99LI8	Hgs	Hepatocyte growth factor-regulated tyrosine kinase substrate OS=Mus musculus OX=10090 GN=Hgs PE=1 SV=2	0	15.715	7	5	18	5	775	86	6.16	8.01	5	cell organization and biogenesis;regulation of biological process;transport	cytoplasm;cytosol;endosome;membrane;vacuole	metal ion binding;protein binding	Pf00790, Pf01363, Pf09770, Pf12210	15239		Hgs	11	Endocytosis; Phagosome			2	0	165.1	121.8	74.5	143.9	118.3	200.6	112.5	167.9	119.6	74.7	17.9	43		33.4		191.1	164.9	144.1	104.3	112.7	40.1	125.8	97.8
Q7TME0	Plppr4	2-lysophosphatidate phosphatase PLPPR4 OS=Mus musculus OX=10090 GN=Plppr4 PE=1 SV=2	0	112.416	24	13	138	13	766	83.2	8.84	316.76	13	cell organization and biogenesis;metabolic process;regulation of biological process;response to stimulus	membrane	catalytic activity;protein binding	Pf01569	229791	ENSMUSG00000044667.12	D3Bwg0562e; Lppr4; Plppr4	3		Lysosphingolipid and LPA receptors		5	0	159.5	124.5	132.5	101.4	91.7	143.7	103.3	114.5	129.7	83	88.1	77.4	52.2	44.4	66.5	126	133.6	117.2	84.4	79.3	93.5	78.5	97
Q9Z2W0	Dnpep	Aspartyl aminopeptidase OS=Mus musculus OX=10090 GN=Dnpep PE=1 SV=2	0	77.967	29	11	126	11	473	52.2	7.25	255.79	11	metabolic process	cytoplasm;cytosol;extracellular;nucleus	catalytic activity;metal ion binding;protein binding	Pf02127	13437	ENSMUSG00000026209.15	Dnpep	1				0	0	103.4	92.1	146.3	92.2	102.8	139.1	95	120.3	103.1	86.5	137.4	72.3	92.4	59.3	91.9	112.4	113.6	114.9	91.6	100.2	89.5	71.9	96.7
P97823	Lypla1	Acyl-protein thioesterase 1 OS=Mus musculus OX=10090 GN=Lypla1 PE=1 SV=1	0.005	3.905	5	1	2	1	230	24.7	6.62	0	1	metabolic process;regulation of biological process	cytoplasm;cytosol;mitochondrion	catalytic activity	Pf00561, Pf02230, Pf03959, Pf07859, Pf12695, Pf12697	18777	ENSMUSG00000025903.14	Lypla1	1	Glycerophospholipid metabolism; Choline metabolism in cancer	eNOS activation		6	0	121.7	97.8	117.9	102.1	103.4	100	99.6	114.5	131.3	84.3	78.4	92.1	91.8	76.9	89.2	104.3	114.8	109	99.2	104.7	89.3	86.2	104.9
P56812	Pdcd5	Programmed cell death protein 5 OS=Mus musculus OX=10090 GN=Pdcd5 PE=1 SV=3	0	41.76	46	5	123	5	126	14.3	5.68	237.05	5	cell death;regulation of biological process;response to stimulus	cytoplasm;cytosol;nucleus	DNA binding;enzyme regulator activity;protein binding	Pf01984	100042424; 56330	ENSMUSG00000030417.15	Gm3837; Pdcd5-ps; Pdcd5	1; 7				0	0	114.2	101.6	124.4	103	101.4	109.2	89.7	100.8	114	86	109.6	85.3	105	83.4	87.2	122.1	109.4	107.3	88	74.3	98.5	99.1	89.3
Q8VE70	Pdcd10	Programmed cell death protein 10 OS=Mus musculus OX=10090 GN=Pdcd10 PE=1 SV=1	0	32.242	26	4	45	4	212	24.7	8.19	92.47	4	cell death;cell organization and biogenesis;cellular component movement;regulation of biological process;response to stimulus	cytoplasm;cytosol;Golgi;membrane	protein binding	Pf06840	56426	ENSMUSG00000027835.11	Pdcd10	3				0	0	143.1	155.5	136.1	77.6	90.7	211.3	104.7	97.5	113.2	65	86.8	60.1		43.2	56.6	167.1	169.9	140.2	48.3	96.8	77.5	90.9	70.8
Q62348	Tsn	Translin OS=Mus musculus OX=10090 GN=Tsn PE=1 SV=1	0	27.348	16	3	33	3	228	26.2	6.44	92.95	3	metabolic process	cytoplasm;nucleus	catalytic activity;DNA binding;protein binding;RNA binding	Pf01997	22099	ENSMUSG00000026374.14	Tsn	1		Small interfering RNA (siRNA) biogenesis	mRNA processing	4	0	138.1	115.4	170.6	94	198.9		192.4	114.5	117.4	78.6	58.4	59.7	55	59.5	72.1	102.3	92.1	126.7	51.7	41	181.4	40.7	42.7
P53996-3	Cnbp	Isoform 3 of Cellular nucleic acid-binding protein OS=Mus musculus OX=10090 GN=Cnbp	0	22.171	16	2	25	2	177	19.5	7.71	45.06	2	metabolic process;regulation of biological process	cytoplasm;cytosol;endoplasmic reticulum;nucleus	DNA binding;metal ion binding;RNA binding	Pf00098	12785	ENSMUSG00000030057.15	Cnbp	6				0	0	206.3	5.3	168.6	139.5	43.9	170.7	177.9	147.6	113.1	93.8	67.3	36.1	20.3	55.7	30	186.5	152.9	78.3	99.4	150.8	43.8	86	75.8
O09111	Ndufb11	NADH dehydrogenase [ubiquinone] 1 beta subcomplex subunit 11, mitochondrial OS=Mus musculus OX=10090 GN=Ndufb11 PE=1 SV=2	0	58.82	51	6	70	6	151	17.4	5.22	191.04	6	cell organization and biogenesis;metabolic process;transport	membrane;mitochondrion		Pf10183	104130	ENSMUSG00000031059.9	Ndufb11	X	Metabolic pathways; Huntington's disease; Non-alcoholic fatty liver disease (NAFLD); Oxidative phosphorylation; Parkinson's disease; Alzheimer's disease	Complex I biogenesis		11	0	117.6	99.9	124.2	110.1	107.2	95.6	101.7	113.8	132	86.8	75.5	120.3	72.6	84.7	88.9	102.6	114.5	116.3	82.4	106.6	105.2	77.6	81.8
P25444	Rps2	40S ribosomal protein S2 OS=Mus musculus OX=10090 GN=Rps2 PE=1 SV=3	0	70.783	35	9	240	9	293	31.2	10.24	412.42	9	cell organization and biogenesis;metabolic process;regulation of biological process;response to stimulus	membrane;nucleus;ribosome	protein binding;RNA binding;structural molecule activity	Pf00333, Pf03719	16898; 546298	ENSMUSG00000044533.15	Rps2; Rps2-ps13	17; X	Ribosome		Cytoplasmic Ribosomal Proteins	2	0	138.2	139.5	141.8	116.2	128.5	83.4	108	113.8	115.4	77.4	70.6	73.4	46.6	66	70.5	131.4	132.2	110.4	86	97.4	86.2	90.5	96.1
P61264	Stx1b	Syntaxin-1B OS=Mus musculus OX=10090 GN=Stx1b PE=1 SV=1	0	189.514	40	13	494	12	288	33.2	5.38	1392.82	13	cell organization and biogenesis;regulation of biological process;transport	cytoplasm;membrane;nucleus	protein binding	Pf00804, Pf05739, Pf13166, Pf14523	56216	ENSMUSG00000030806.6	Stx1b	7	SNARE interactions in vesicular transport; Synaptic vesicle cycle	LGI-ADAM interactions		4	1	106.5	98.4	112	111.8	94.9	139.3	104.1	109.5	115.3	83.6	81.8	89.3	57.4	86.4	72	131.7	136.8	132.5	93	100.5	76.4	87.1	96.6
O55126	Nipsnap2	Protein NipSnap homolog 2 OS=Mus musculus OX=10090 GN=Nipsnap2 PE=1 SV=1	0	28.327	18	4	22	4	281	32.9	9.26	42.46	4	metabolic process;regulation of biological process	cytoplasm;membrane;mitochondrion		Pf07978	14467		Gbas; Nipsnap2	5				0	0	80.3	51	76.9	79.8	50.6	21.6	93.8	114	82.5	168.4	152.7	154.3	137.7	75	107.5	66.5	57.4	49.1	101.7	174.1	115	124.1	140
P61961	Ufm1	Ubiquitin-fold modifier 1 OS=Mus musculus OX=10090 GN=Ufm1 PE=1 SV=1	0	12.31	27	2	51	2	85	9.1	9.31	92.29	2	metabolic process;regulation of biological process;response to stimulus	cytoplasm;endoplasmic reticulum;nucleus	protein binding	Pf03671	67890	ENSMUSG00000027746.13	Ufm1	3				0	0	104.4	84.6	123.9	113.5	110.4	109.4	110.5	112.8	118.3	97.8	95.3	110	80.7	76.8	88.7	112.3	113.6	104.3	64.6	89	103.8	94.3	80.8
Q3TEA8	Hp1bp3	Heterochromatin protein 1-binding protein 3 OS=Mus musculus OX=10090 GN=Hp1bp3 PE=1 SV=1	0	23.664	8	4	24	4	554	60.8	9.7	14.32	4	cell organization and biogenesis;regulation of biological process;response to stimulus	chromosome;nucleus	DNA binding;protein binding	Pf00538	15441	ENSMUSG00000028759.13	Hp1bp3	4				0	0	132.7	73.9	101.5	91.6	115.2	135.9	127.8	208.2	107.8	53.1	62.8	113.5	34.1	77.3	84.6	104.3	137.6	136.1	92.8	100.4	66.9	78.9	70.8
Q91XV3	Basp1	Brain acid soluble protein 1 OS=Mus musculus OX=10090 GN=Basp1 PE=1 SV=3	0	481.825	87	18	1184	18	226	22.1	4.51	5229.02	18	cell differentiation;regulation of biological process	cytoplasm;membrane;nucleus	DNA binding;protein binding		70350	ENSMUSG00000045763.7	Basp1	15				0	0	101.2	91.5	108.5	93.4	109.8	185.5	103.4	106.9	119.5	84.7	93.7	95.7	81.4	63.7	75.9	135.8	124	137.4	73.1	76.5	92.7	81.7	78.1
Q9QXK3	Copg2	Coatomer subunit gamma-2 OS=Mus musculus OX=10090 GN=Copg2 PE=1 SV=1	0	11.36	4	3	13	2	871	97.6	5.8	22.35	3	transport	cytoplasm;cytosol;Golgi;membrane	structural molecule activity	Pf01602, Pf08752, Pf13646	54160	ENSMUSG00000025607.15	Copg2	6		COPI-mediated anterograde transport; COPI-dependent Golgi-to-ER retrograde traffic		11	0	85.4	88.4	213	181.3	79.2		68.7	145.7	100	82.8	63.4	87.3	89.7	96.7	114.4	136.2	129.1	140.2	95.3	115.4	65.7	70.1	71.1
Q8BGD9	Eif4b	Eukaryotic translation initiation factor 4B OS=Mus musculus OX=10090 GN=Eif4b PE=1 SV=1	0	68.016	16	10	107	10	611	68.8	5.67	149.38	10	cell organization and biogenesis;metabolic process		RNA binding	Pf00076, Pf14259	75705	ENSMUSG00000058655.8	Eif4b	15	mTOR signaling pathway; Proteoglycans in cancer; PI3K-Akt signaling pathway; RNA transport	L13a-mediated translational silencing of Ceruloplasmin expression; mTORC1-mediated signalling; Ribosomal scanning and start codon recognition; GTP hydrolysis and joining of the 60S ribosomal subunit; Translation initiation complex formation; Deadenylation of mRNA	Focal Adhesion-PI3K-Akt-mTOR-signaling pathway; Translation Factors	21	0	119.1	85.8	136.7	97.3	83.2	230.4	84.8	120.5	135.1	47.8	67.2	93.2	40.5	43.1	65	149.5	108.1	144.4	74.6	109.3	83.7	96.3	94.7
Q9D0E3	Lysmd1	LysM and putative peptidoglycan-binding domain-containing protein 1 OS=Mus musculus OX=10090 GN=Lysmd1 PE=1 SV=1	0.001	6.779	9	2	7	2	226	24.8	8.92	11.44	2				Pf01476	217779	ENSMUSG00000053769.5; ENSMUSG00000094935.1	Lysmd1	3; 12				0	0	99.9	101.8	99.9	152.3	93.2	168.9	134.1	168	174.1	32.3	52	58.9	65.5			177.5	173.3	137.7	98.9	80.1	82.6	100.9	65.9
O35887	Calu	Calumenin OS=Mus musculus OX=10090 GN=Calu PE=1 SV=1	0	23.226	14	3	31	3	315	37	4.67	78.65	3		endoplasmic reticulum;extracellular;Golgi;membrane;organelle lumen	enzyme regulator activity;metal ion binding;protein binding	Pf13499	12321	ENSMUSG00000029767.16	Calu	6		Regulation of Insulin-like Growth Factor (IGF) transport and uptake by Insulin-like Growth Factor Binding Proteins (IGFBPs); Post-translational protein phosphorylation		4	0	127.5	131	138.7	69.4	118.7	139.8	99.9	98.9	116.6	116.5	81.9	96	91.6	63.9	60.1	148	136.8	127.4	57	74.6	91	74.9	57.7
Q9EQU5	Set	Protein SET OS=Mus musculus OX=10090 GN=Set PE=1 SV=1	0	21.02	13	3	88	3	289	33.4	4.32	166.73	3	cell organization and biogenesis;regulation of biological process	cytoplasm;cytosol;endoplasmic reticulum;nucleus	DNA binding	Pf00956	56086	ENSMUSG00000054766.13	Set	2		HuR (ELAVL1) binds and stabilizes mRNA; Condensation of Prophase Chromosomes		8	0	116	107.1	108.4	111.9	109.4	129.6	97.1	114.6	102.4	92.8	73	77.9	93.3	95.9	108.7	110.3	112.1	104	78.1	115.3	91.3	78.4	97.8
Q62448	Eif4g2	Eukaryotic translation initiation factor 4 gamma 2 OS=Mus musculus OX=10090 GN=Eif4g2 PE=1 SV=2	0	24.337	7	5	13	5	906	102	7.14	16.54	5	metabolic process;regulation of biological process	cytoplasm;membrane	protein binding;RNA binding	Pf02020, Pf02847, Pf02854	13690		Eif4g2	7	Viral myocarditis; RNA transport		Exercise-induced Circadian Regulation; Translation Factors; mRNA processing; Exercise-induced Circadian Regulation	6	0	123.3	125.1	129.7	151.5	113.2	159.8	132.1	161.6	195.2	47.4	39.3	35.6			105.5	138.7	198	151.4	109.9	54.4	31.1	115.6
P62751	Rpl23a	60S ribosomal protein L23a OS=Mus musculus OX=10090 GN=Rpl23a PE=1 SV=1	0	53.227	34	7	105	7	156	17.7	10.45	233.82	7	cell organization and biogenesis;metabolic process	nucleus;ribosome	protein binding;RNA binding;structural molecule activity	Pf00276, Pf03939	268449	ENSMUSG00000058546.8	Rpl23a	11	Ribosome		Cytoplasmic Ribosomal Proteins	2	0	120.5	97	121.5	103.1	94.2	180.9	106.2	112.6	116.5	93.2	91.1	75.5	55.6	49	51.9	128	144.4	138.3	79.7	112.4	90.8	75.5	88.1
Q8K1M6-4	Dnm1l	Isoform 4 of Dynamin-1-like protein OS=Mus musculus OX=10090 GN=Dnm1l	0	163.034	33	19	353	1	612	68.7	6.84	741.68	19	cell death;cell organization and biogenesis;regulation of biological process;transport	cytoplasm;cytoskeleton;cytosol;endoplasmic reticulum;Golgi;membrane;mitochondrion	catalytic activity;nucleotide binding;protein binding	Pf00350, Pf01031, Pf02212	74006		Dnm1l	16				0	0	127	132.5	138.7	134.3	138.2		99.3	114.4	127.6	59.6	70.3	79.8	51.3	70.8	84.4	133.6	133.9	114.9	76	93.6	87.7	104.4	123.7
P50247	Ahcy	Adenosylhomocysteinase OS=Mus musculus OX=10090 GN=Ahcy PE=1 SV=3	0	81.275	32	13	138	12	432	47.7	6.54	198.25	13	defense response;metabolic process;response to stimulus;transport	cytoplasm;cytosol;nucleus	catalytic activity;metal ion binding;nucleotide binding;protein binding	Pf00670, Pf02254, Pf02826, Pf05221	269378; 11615	ENSMUSG00000048087.5; ENSMUSG00000027597.15	Ahcy; Gm4737	2; 16	Metabolic pathways; Cysteine and methionine metabolism	Sulfur amino acid metabolism; Methylation	One Carbon Metabolism; Glutathione and one carbon metabolism	10	0	99.1	98.7	123.6	117.5	109.3	144.8	99.5	105.6	126.7	69.9	82.1	90	103.2	78.4	118.4	109.9	96.3	109.2	72.8	87	94.7	94.1	78.2
P60840	Ensa	Alpha-endosulfine OS=Mus musculus OX=10090 GN=Ensa PE=1 SV=1	0	52.534	64	6	53	5	121	13.3	7.24	155.96	6	cell division;regulation of biological process;response to stimulus	cytoplasm	enzyme regulator activity;protein binding	Pf04667	56205	ENSMUSG00000038619.12	Ensa	3		MASTL Facilitates Mitotic Progression		5	1	128	117.8	135.8	148.4	45.2	208.5	145.9	137.5	110.3	81.9	31.6	54.7	16.3			160.8	191	154.1	65	90.4	98.6	95.6	91.2
D3YVF0	Akap5	A-kinase anchor protein 5 OS=Mus musculus OX=10090 GN=Akap5 PE=1 SV=2	0	92.32	28	10	91	10	745	79.4	4.75	310.84	10	cell organization and biogenesis;regulation of biological process;response to stimulus;transport	cytoplasm;cytoskeleton;membrane	protein binding;structural molecule activity	Pf03832	238276	ENSMUSG00000021057.15	Akap5	12		Trafficking of AMPA receptors; ROBO receptors bind AKAP5	G Protein Signaling Pathways	10	0	134	109.9	169.8	114	103	165.8	131.2	135.5	141.2	64.4	68.4	72.8	11.8	46.5	50.3	113.5	108.2	112.5	85.8	114.5	81.8	56.7	104
O54879	Hmgb3	High mobility group protein B3 OS=Mus musculus OX=10090 GN=Hmgb3 PE=1 SV=3	0.007	3.203	7	1	3	1	200	23	8.37	0	1	defense response;metabolic process;regulation of biological process;response to stimulus	chromosome;cytoplasm;nucleus	DNA binding;RNA binding	Pf00505, Pf09011	15354	ENSMUSG00000015217.11	Hmgb3	X				0	0	147.5	142	150.5	128.2	119.6			124.7	127.8	104.3		111	115.4	78.8	117.8	116.7	125.1	136.4	69.4		141.3	90.9	124.8
Q8BY89	Slc44a2	Choline transporter-like protein 2 OS=Mus musculus OX=10090 GN=Slc44a2 PE=1 SV=2	0.041	1.807	2	1	2	1	706	80.1	8.79	0	1	regulation of biological process;response to stimulus;transport	membrane	protein binding;signal transducer activity	Pf04515	68682	ENSMUSG00000057193.8	Slc44a2	9	Choline metabolism in cancer	Transport of bile salts and organic acids, metal ions and amine compounds; Neutrophil degranulation; Synthesis of PC		12	0	147.5	142	150.5	128.2	119.6			124.7	127.8	104.3		111	115.4	78.8	117.8	116.7	125.1	136.4	69.4		141.3	90.9	124.8
Q61074	Ppm1g	Protein phosphatase 1G OS=Mus musculus OX=10090 GN=Ppm1g PE=1 SV=3	0.001	6.991	3	1	1	1	542	58.7	4.39	3.06	1	metabolic process;regulation of biological process	membrane;nucleus	catalytic activity;metal ion binding;protein binding	Pf00481	14208	ENSMUSG00000029147.10	Ppm1g	5			mRNA processing	1	0	162.5	181.6	196.3	219.3			130	204.4		118	124.3	95.3	84.7			185	161.2	157		83.7			116.2
P56564	Slc1a3	Excitatory amino acid transporter 1 OS=Mus musculus OX=10090 GN=Slc1a3 PE=1 SV=2	0	68.431	14	4	59	4	543	59.6	8.4	236.39	4	cell organization and biogenesis;metabolic process;regulation of biological process;response to stimulus;transport	cell surface;membrane	metal ion binding;protein binding;transporter activity	Pf00375	20512	ENSMUSG00000005360.14	Slc1a3	15	Glutamatergic synapse	Transport of inorganic cations/anions and amino acids/oligopeptides; Astrocytic Glutamate-Glutamine Uptake And Metabolism; Glutamate Neurotransmitter Release Cycle		10	0	141.1	124.6	83.8	95.9	116.1		111.5	98	122.6	90.4	83.9	117.3	88.5	87.4	86.3	123.9	127.4	138.9	121.1	70.6	76.8	96.7	96
P62627	Dynlrb1	Dynein light chain roadblock-type 1 OS=Mus musculus OX=10090 GN=Dynlrb1 PE=1 SV=3	0	45.067	84	5	109	5	96	11	7.25	323.82	5	cellular component movement;response to stimulus;transport	cytoplasm;cytoskeleton;membrane	catalytic activity;motor activity;protein binding	Pf03259	67068	ENSMUSG00000047459.14	Dynlrb1	2		Intraflagellar transport		3	0	102.1	100.3	119.9	85.1	102.8	152.1	86.8	98.8	115.4	83.1	97.2	93	94.8	79.3	91.8	120.2	124.6	119.1	97.4	107.4	84.9	87.3	76.4
P43276	H15	Histone H1.5 OS=Mus musculus OX=10090 GN=H1-5 PE=1 SV=2	0	43.303	20	5	19	5	223	22.6	10.92	36.15	5	cell organization and biogenesis	chromosome;nucleus	DNA binding;protein binding	Pf00538	56702	ENSMUSG00000058773.2	Hist1h1b	13				0	0	38.7	45.4	118.6	118.1	91.4	44.8	39.2	68	31.1	128.3	145.3	140.6	165.2	214.4	181.3	35.6	44.6	70.1	100	121.7	105.4	104.4	123.3
P51859	Hdgf	Hepatoma-derived growth factor OS=Mus musculus OX=10090 GN=Hdgf PE=1 SV=2	0	41.059	43	6	41	5	237	26.3	4.83	79.67	6	metabolic process;regulation of biological process	cytoplasm;extracellular;nucleus	DNA binding;nucleotide binding;protein binding;RNA binding	Pf00855	15191	ENSMUSG00000004897.16	Hdgf	3				0	0	113.9	130.3	137.2	116.7	123.6	149.4	117.3	116.5	101.1	63.9	72.6	69.3	65.1	47.5	82.8	122.9	110.4	97.6	102.3	114	97	62.9	89.9
P0C192	Lrrc4b	Leucine-rich repeat-containing protein 4B OS=Mus musculus OX=10090 GN=Lrrc4b PE=1 SV=1	0.004	4.326	2	1	1	1	709	76.1	7.24	2.06	1	regulation of biological process;response to stimulus	cytoplasm;membrane	enzyme regulator activity;protein binding	Pf00047, Pf07679, Pf07686, Pf12799, Pf13306, Pf13855, Pf13927, Pf14580	272381	ENSMUSG00000047085.14	Lrrc4b	7	Cell adhesion molecules (CAMs)	Receptor-type tyrosine-protein phosphatases		4	0	85.8	107.8		107.6				119.3	109.8	227.6	207	176.8	137.4			84	101.5	100.5		164.4	230.5	145.6	127.7
O88508	Dnmt3a	DNA (cytosine-5)-methyltransferase 3A OS=Mus musculus OX=10090 GN=Dnmt3a PE=1 SV=2	0	17.71	3	2	7	2	908	101.6	6.65	24.85	2	cell death;cell differentiation;cell organization and biogenesis;metabolic process;regulation of biological process;response to stimulus	chromosome;cytoplasm;nucleus	catalytic activity;DNA binding;metal ion binding;protein binding	Pf00145, Pf00855	13435	ENSMUSG00000020661.15	Dnmt3a	12	MicroRNAs in cancer; Metabolic pathways; Cysteine and methionine metabolism	RMTs methylate histone arginines; PRC2 methylates histones and DNA	PluriNetWork; One carbon metabolism and related pathways; One Carbon Metabolism; Glutathione and one carbon metabolism	13	0	109.5	128.7		169.8	153.2	141.3	195.3	137.3	205			59.4		97	76.5	131.6	130.7	155	104.2	66.8	165.5	49.7	70
P35922	Fmr1	Synaptic functional regulator FMR1 OS=Mus musculus OX=10090 GN=Fmr1 PE=1 SV=1	0	30.915	10	5	62	4	614	68.9	7.62	117.98	5	cellular component movement;metabolic process;regulation of biological process;response to stimulus;transport	chromosome;cytoplasm;cytosol;endoplasmic reticulum;membrane;nucleus	protein binding;RNA binding;translation regulator activity	Pf00013, Pf05641, Pf12235, Pf13014	14265		Fmr1	X			mRNA processing	1	1	117.5	111.9	120.4	79.4	91	170.7	123.8	113.3	120.4	88.7	80.3	89.5	43.6	58.2	46.3	133.1	139.8	132.4	67	88.9	102.1	94.8	95.1
Q9CQ75	Ndufa2	NADH dehydrogenase [ubiquinone] 1 alpha subcomplex subunit 2 OS=Mus musculus OX=10090 GN=Ndufa2 PE=1 SV=3	0	25.492	49	4	45	4	99	10.9	9.99	137.51	4	cell organization and biogenesis;metabolic process;transport	membrane;mitochondrion	catalytic activity	Pf05047	17991	ENSMUSG00000014294.4	Ndufa2	18	Metabolic pathways; Huntington's disease; Non-alcoholic fatty liver disease (NAFLD); Oxidative phosphorylation; Parkinson's disease; Alzheimer's disease	Complex I biogenesis	Oxidative phosphorylation; Electron Transport Chain	13	0	122.4	122.2	123.6	78.6	94.3	196.5	100.4	82.3	115.4	73.2	100.4	89.1	71.9	58.1	52.7	134.1	122.7	124.5	85.8	88.8	86.8	91.5	81.1
Q8CGK7	Gnal	Guanine nucleotide-binding protein G(olf) subunit alpha OS=Mus musculus OX=10090 GN=Gnal PE=1 SV=1	0	34.046	16	4	140	2	381	44.3	6.65	295.81	4	regulation of biological process;response to stimulus		catalytic activity;metal ion binding;nucleotide binding;protein binding;signal transducer activity	Pf00025, Pf00503	14680	ENSMUSG00000024524.16	Gnal	18	Chagas disease (American trypanosomiasis); Dopaminergic synapse; Parkinson's disease; Calcium signaling pathway; Olfactory transduction; Amoebiasis	Olfactory Signaling Pathway; GPCR downstream signalling; Adenylate cyclase inhibitory pathway; Adenylate cyclase activating pathway	G Protein Signaling Pathways	22	0	153.1	188	83.1	71.7	163.9		194.2	158.5	140.7		117.9	52.5	176.6		51.5	140.1	203.6	132.6	31.7	45.6	69.5	122	45.7
P08923	Ltk	Leukocyte tyrosine kinase receptor OS=Mus musculus OX=10090 GN=Ltk PE=1 SV=3	0.054	1.533	1	1	1	1	888	94.4	6.67	0	1	cell proliferation;metabolic process;regulation of biological process;response to stimulus	endoplasmic reticulum;membrane	catalytic activity;nucleotide binding;receptor activity;signal transducer activity	Pf00069, Pf07714, Pf12810	17005	ENSMUSG00000027297.14	Ltk	2				0	0	147.1	104.9	124.7	118.8	101.5	151.2		133.8	106.6	115.3	89.9	107.5			110.2	146.1	131.6	97.4	48.7	100.9	124.2	136.2	121.4
O89051	Itm2b	Integral membrane protein 2B OS=Mus musculus OX=10090 GN=Itm2b PE=1 SV=1	0.003	5.141	4	1	2	1	266	30.2	5.3	0	1	regulation of biological process;response to stimulus	endosome;extracellular;Golgi;membrane	nucleotide binding;protein binding	Pf04089	16432	ENSMUSG00000022108.7	Itm2b	14			IL-2 Signaling Pathway	1	0	116.6	98.1	120.9	110	111.4	225.4	111.6	94.7	114.3	60.4	104.5	87.3	67.2	64.4	70.4	128.8	109.4	109.1	80.6	71.3	66.3	80.2	109.5
E9QA62	Lmod3	Leiomodin-3 OS=Mus musculus OX=10090 GN=Lmod3 PE=1 SV=1	0.048	1.614	1	1	6	1	571	65.6	5.22	0	1	cell organization and biogenesis;regulation of biological process	cytoplasm;cytoskeleton	protein binding	Pf03250	320502	ENSMUSG00000044086.8	Lmod3	6				0	0	119	98.4	101.5	87.8	104.5	172.7	97.1	118.7	111.7	106.4	75.1	108.3	77.2	61	74.2	114.7	121.3	102.3	70.8	97.9	106.5	95.4	92.4
P03911	Mtnd4	NADH-ubiquinone oxidoreductase chain 4 OS=Mus musculus OX=10090 GN=Mtnd4 PE=1 SV=1	0	36.429	11	3	40	3	459	51.8	9.38	106.48	3	metabolic process;response to stimulus;transport	membrane;mitochondrion	catalytic activity	Pf00361, Pf01059	17719; 3338899	ENSMUSG00000064363.1	ND4	MT	Metabolic pathways; Oxidative phosphorylation; Parkinson's disease	Complex I biogenesis	Oxidative phosphorylation; Electron Transport Chain	10	0	154.6	89.1	144.3	248.7	205.5		53.7	71.6	397.3	86.6	128.3	53.7		31.4	64.3	129.8	78.4	173.6	57.4		82	70.6
Q9Z0P4-2	Palm	Isoform 2 of Paralemmin-1 OS=Mus musculus OX=10090 GN=Palm	0	134.571	47	14	175	14	339	36.7	4.84	407.82	14	cell organization and biogenesis;regulation of biological process;response to stimulus	cytoplasm;membrane;nucleus	protein binding	Pf03285	18483	ENSMUSG00000035863.14	Palm	10				0	0	133.6	114.4	125.4	108.7	106.6	215.3	93	120.7	119.5	40.6	33.7	57.7	12.3	58.3	37.9	148.4	177.8	154.9	103.7	115.4	84.3	74.8	90.4
O09167	Rpl21	60S ribosomal protein L21 OS=Mus musculus OX=10090 GN=Rpl21 PE=1 SV=3	0	41.054	33	5	44	5	160	18.6	10.49	88.95	5	metabolic process	membrane;ribosome	protein binding;RNA binding;structural molecule activity	Pf01157	19933		Rpl21	5			Cytoplasmic Ribosomal Proteins	1	0	74.9	91.2	121.4	151.9	8.3	73.9	80.9	153.6	37.8	95.5	87.7	128.7	9.6	175.6	193	88.9	67.7	90.1	125.1	160.1	76.1	9.1	186.6
P70372	Elavl1	ELAV-like protein 1 OS=Mus musculus OX=10090 GN=Elavl1 PE=1 SV=2	0	85.716	44	10	66	10	326	36.1	9.04	156.47	10	regulation of biological process	cytoplasm;cytosol;membrane;nucleus	protein binding;RNA binding	Pf00076, Pf13893, Pf14259	15568	ENSMUSG00000040028.10	Elavl1	8	AMPK signaling pathway	mRNA Splicing - Major Pathway; HuR (ELAVL1) binds and stabilizes mRNA	Focal Adhesion-PI3K-Akt-mTOR-signaling pathway; mRNA processing	9	0	127.2	134.5	150.7	109	99.4	145.3	86.6	118.5	127.1	101.3	72.1	88.7	32.8	39.1	31	163.3	150.9	124.3	90.8	85.8	84.4	91.2	66.7
Q9CR16	Ppid	Peptidyl-prolyl cis-trans isomerase D OS=Mus musculus OX=10090 GN=Ppid PE=1 SV=3	0	91.642	40	12	230	12	370	40.7	7.43	360.59	12	cell death;cell organization and biogenesis;metabolic process;regulation of biological process;response to stimulus;transport	cytoplasm;cytosol;mitochondrion;nucleus	catalytic activity;protein binding	Pf00160, Pf00515, Pf07719, Pf13414, Pf13424, Pf13432, Pf14559	67738	ENSMUSG00000027804.13	Ppid	3				0	0	113.3	101.4	125.9	92.7	111.5	135.3	98	99.6	119.8	86.9	86.4	96.4	57.8	61.1	70.8	140.4	138.4	135.2	98.2	93.4	81.8	82.8	89.5
O35344	Kpna3	Importin subunit alpha-4 OS=Mus musculus OX=10090 GN=Kpna3 PE=1 SV=1	0	20.374	7	3	31	2	521	57.7	4.94	61.62	3	transport	cytoplasm;cytosol;nucleus	protein binding;transporter activity	Pf00514, Pf01602, Pf01749, Pf13513, Pf13646	16648	ENSMUSG00000021929.8	Kpna3	14			TNF-alpha NF-kB Signaling Pathway	1	0	120.1	25.9	152.9	86.8	144.7	142	130.4	155	166.7	62.7	81.2	86.4		37.2	35.8	176	181.6	207.9	57.1	53.9	60.5	83.9	66.9
O08912	Galnt1	Polypeptide N-acetylgalactosaminyltransferase 1 OS=Mus musculus OX=10090 GN=Galnt1 PE=1 SV=1	0.054	1.527	3	1	16	1	559	64.2	7.71	0	1	metabolic process	extracellular;Golgi;membrane	catalytic activity;metal ion binding	Pf00535, Pf00652, Pf02709, Pf10111, Pf13632, Pf13641	14423	ENSMUSG00000000420.15	Galnt1	18	Metabolic pathways; Mucin type O-glycan biosynthesis	O-linked glycosylation of mucins; COPI-independent Golgi-to-ER retrograde traffic		11	0	35.8	49.6	22.3	59.9	56.1	14.1	127.5	147	38.4	40.2	357.3	131.8	160.1	41.4	221	31.4	22.3	134	151.1	76.4	96.1	41.7	283.6
P59325	Eif5	Eukaryotic translation initiation factor 5 OS=Mus musculus OX=10090 GN=Eif5 PE=1 SV=1	0	34.379	16	6	25	6	429	48.9	5.52	23.14	6	cell organization and biogenesis;metabolic process;regulation of biological process	cytoplasm;cytosol;membrane	nucleotide binding;protein binding;RNA binding	Pf01873, Pf02020	217869; 102641436	ENSMUSG00000021282.16	Eif5; LOC100047658; LOC102641436	12; 10	RNA transport	Ribosomal scanning and start codon recognition; GTP hydrolysis and joining of the 60S ribosomal subunit	Translation Factors	8	0	115.2	51	144.3	85	86.3	244.3	99.8	130.8	118.9	54.5	84.4	66.2	25.2	42.1	85.5	176.5	203	117.6	126.5	111.8	53.7	50.4	77.1
Q8C1A5	Thop1	Thimet oligopeptidase OS=Mus musculus OX=10090 GN=Thop1 PE=1 SV=1	0	132.527	31	18	129	18	687	78	6.06	277.31	18	metabolic process;regulation of biological process;response to stimulus	cytoplasm	catalytic activity;metal ion binding	Pf01432	50492		Thop1	10	African trypanosomiasis; Renin-angiotensin system			2	0	102.7	112.5	114.2	94.9	95.8	131.9	112.1	129.7	61.1	72.4	94.9	93.7	134.9	61.7	66	126.8	137.5	135.3	73.6	93.1	96.3	98.2	89.9
Q61207	Psap	Prosaposin OS=Mus musculus OX=10090 GN=Psap PE=1 SV=2	0	32.992	14	7	57	7	557	61.4	5.19	100.38	7	cell differentiation;metabolic process;regulation of biological process;response to stimulus	extracellular;mitochondrion;vacuole	catalytic activity;enzyme regulator activity;protein binding	Pf02199, Pf03489, Pf05184	19156	ENSMUSG00000004207.14	Psap	10	Lysosome	Peptide ligand-binding receptors; Neutrophil degranulation; Platelet degranulation ; Glycosphingolipid metabolism		17	0	138.1	121.4	84.7	121.4	73	146.2	122.3	133	138.9	72.6	42.7	88.3	49.1	87.4	104.8	110.6	127.6	94.2	45.3	93.7	85.3	96.1	109.3
Q9QYJ0	Dnaja2	DnaJ homolog subfamily A member 2 OS=Mus musculus OX=10090 GN=Dnaja2 PE=1 SV=1	0	63.613	31	9	90	9	412	45.7	6.48	174.44	9	metabolic process;regulation of biological process;response to stimulus	cytosol;membrane;nucleus	enzyme regulator activity;metal ion binding;nucleotide binding;protein binding	Pf00226, Pf00684, Pf01556	56445	ENSMUSG00000031701.6	Dnaja2	8	Protein processing in endoplasmic reticulum	HSP90 chaperone cycle for steroid hormone receptors (SHR)		4	0	78.6	81.4	68.5	92.6	83	1	71.6	87.7	63.4	109	98.4	99	190.6	187	180.6	42.2	50.8	42.9	138.6	113.5	93.3	119.4	168
Q8K021	Scamp1	Secretory carrier-associated membrane protein 1 OS=Mus musculus OX=10090 GN=Scamp1 PE=1 SV=1	0	117.26	35	7	145	7	338	38	7.71	524.22	7	transport	endosome;Golgi;membrane	protein binding	Pf04144	107767	ENSMUSG00000021687.14	Scamp1	13		Neutrophil degranulation		3	0	110.5	103.9	127.7	117.6	106.5	115.2	98.6	109	119.3	96.9	68.6	98.3	67.6	55	52.9	132.6	135.4	143.7	84.8	95.4	92.7	79.2	90.6
Q62419	Sh3gl1	Endophilin-A2 OS=Mus musculus OX=10090 GN=Sh3gl1 PE=1 SV=1	0	77.492	41	12	160	8	368	41.5	5.72	301.73	12	cell organization and biogenesis;transport	cytoplasm;endosome;membrane	protein binding	Pf00018, Pf03114, Pf07653, Pf10455, Pf14604	20405	ENSMUSG00000003200.9	Sh3gl1	17	Endocytosis			1	0	116.6	100.7	150.5	99.1	125.4	134.8	117.9	92.5	123	77.9	75.1	70.5	40.5	47.6	27.4	167.9	162.1	175.8	71.7	60.5	101.2	67	117.4
P54823	Ddx6	Probable ATP-dependent RNA helicase DDX6 OS=Mus musculus OX=10090 GN=Ddx6 PE=1 SV=1	0	31.33	17	6	34	6	483	54.2	8.66	60.76	6	cell organization and biogenesis;metabolic process;regulation of biological process	cytoplasm;cytosol;membrane;mitochondrion;nucleus	catalytic activity;nucleotide binding;protein binding;RNA binding	Pf00270, Pf00271, Pf14617	13209	ENSMUSG00000032097.10	Ddx6	9	RNA degradation	mRNA decay by 5' to 3' exoribonuclease	mRNA processing	5	0	140.6	159.4	152.3	127.9	123		133.2	120.8	123.1	90.9	104.8	112.3		41.9		146.8	132.6	158.8	57.7	117	124.5	83.1	40.1
P70398	Usp9x	Probable ubiquitin carboxyl-terminal hydrolase FAF-X OS=Mus musculus OX=10090 GN=Usp9x PE=1 SV=2	0	148.913	11	20	91	20	2559	290.5	5.87	207.93	20	cell division;cell growth;cellular component movement;metabolic process;regulation of biological process;response to stimulus	cytoplasm;membrane	catalytic activity;protein binding	Pf00443, Pf13423	22284		Usp9x	X				0	0	97.3	108.3	121.1	114.9	111	119.9	102.5	135.7	105.5	74.4	95.3	101	75	61.8	77.2	114.9	110.9	110.9	83.3	112.7	116.5	93.3	77.7
P42932	Cct8	T-complex protein 1 subunit theta OS=Mus musculus OX=10090 GN=Cct8 PE=1 SV=3	0	225.665	56	27	563	27	548	59.5	5.62	1164.66	27	cell organization and biogenesis;metabolic process;regulation of biological process;transport	cytoplasm;cytoskeleton;cytosol	nucleotide binding;protein binding	Pf00118	12469	ENSMUSG00000025613.13	Cct8	16		Neutrophil degranulation; Cooperation of PDCL (PhLP1) and TRiC/CCT in G-protein beta folding; Association of TriC/CCT with target proteins during biosynthesis		8	0	128.6	109.2	118	99.4	92.5	129.3	117.9	98.2	97.7	84.4	83	98.4	47.3	67.7	91.5	124.2	123.5	128.2	85.8	97.3	94.6	116.9	83
Q9Z1D1	Eif3g	Eukaryotic translation initiation factor 3 subunit G OS=Mus musculus OX=10090 GN=Eif3g PE=1 SV=2	0	34.131	24	5	19	5	320	35.6	5.9	30.5	5	cell organization and biogenesis;metabolic process;regulation of biological process	cytoplasm;cytosol;nucleus	protein binding;RNA binding	Pf00076, Pf12353, Pf13893, Pf14259	53356	ENSMUSG00000070319.6	Eif3g	9	RNA transport	Formation of a pool of free 40S subunits; L13a-mediated translational silencing of Ceruloplasmin expression; Ribosomal scanning and start codon recognition; Formation of the ternary complex, and subsequently, the 43S complex; Translation initiation complex formation; GTP hydrolysis and joining of the 60S ribosomal subunit	Translation Factors; mRNA processing	14	0	117.3	78.9	150.5	143.8	158.7	15.6	114.1	116.7	188.8	38.7	51.1	107.3	52.5	19.9	80.2	112.3	125.8	174.5	106.5	50.5	94.8	148.1	65.1
Q8BMS1	Hadha	Trifunctional enzyme subunit alpha, mitochondrial OS=Mus musculus OX=10090 GN=Hadha PE=1 SV=1	0	99.61	25	16	72	16	763	82.6	9.14	159.15	16	metabolic process;response to stimulus	membrane;mitochondrion;organelle lumen	catalytic activity;nucleotide binding;protein binding	Pf00378, Pf00725, Pf02737	97212	ENSMUSG00000025745.11	Hadha	5	Fatty acid metabolism; Tryptophan metabolism; Valine, leucine and isoleucine degradation; Metabolic pathways; Lysine degradation; Fatty acid degradation; Butanoate metabolism; beta-Alanine metabolism; Propanoate metabolism; Fatty acid elongation; Carbon metabolism; Biosynthesis of unsaturated fatty acids	Beta oxidation of myristoyl-CoA to lauroyl-CoA; Acyl chain remodeling of CL; Beta oxidation of palmitoyl-CoA to myristoyl-CoA; Beta oxidation of octanoyl-CoA to hexanoyl-CoA; Beta oxidation of decanoyl-CoA to octanoyl-CoA-CoA; Beta oxidation of hexanoyl-CoA to butanoyl-CoA; Beta oxidation of lauroyl-CoA to decanoyl-CoA-CoA	Fatty Acid Beta Oxidation; Mitochondrial LC-Fatty Acid Beta-Oxidation	28	0	112.8	100.7	152.1	68.6	81.6	210.5	102.3	82.7	90.6	74.1	80.9	70.8	33.2	95.7	130.1	149	135.9	106.2	70.5	90.8	104	76.8	103.1
P19246	Nefh	Neurofilament heavy polypeptide OS=Mus musculus OX=10090 GN=Nefh PE=1 SV=3	0	68.526	9	10	144	6	1090	116.9	5.81	214.68	10	cell organization and biogenesis;regulation of biological process;response to stimulus	cytoplasm;mitochondrion;nucleus	protein binding;structural molecule activity	Pf00038, Pf03157, Pf07142, Pf10186, Pf10667, Pf15449	380684	ENSMUSG00000020396.8	Nefh	11	Amyotrophic lateral sclerosis (ALS)			1	0	77.6	121.4	154.7	87.4	108.3	153	105.7	107.9	88.6	83.9	111.1	89	64.4	34.2	104.2	124.2	122.8	156.5	100	67	59.3	76.1	103.7
P09103	P4hb	Protein disulfide-isomerase OS=Mus musculus OX=10090 GN=P4hb PE=1 SV=2	0	170.17	45	22	369	22	509	57	4.88	780.45	22	cellular homeostasis;metabolic process;regulation of biological process;response to stimulus	endoplasmic reticulum;membrane;organelle lumen	catalytic activity;metal ion binding;protein binding;RNA binding	Pf00085, Pf01216, Pf13098, Pf13848, Pf13899, Pf13905	18453	ENSMUSG00000025130.11	P4hb	11	Protein processing in endoplasmic reticulum	Regulation of Insulin-like Growth Factor (IGF) transport and uptake by Insulin-like Growth Factor Binding Proteins (IGFBPs); Post-translational protein phosphorylation; Detoxification of Reactive Oxygen Species; Chylomicron assembly; Interleukin-12 family signaling; VLDL assembly; Hedgehog ligand biogenesis; Collagen biosynthesis and modifying enzymes		23	0	112.9	105.3	126.7	98.5	107.9	103.5	106.2	99.2	114.3	84	77.3	97.4	73.4	70.9	81.2	123.1	120.1	122.8	91.4	94.2	101.5	94.5	85.5
Q99KI0	Aco2	Aconitate hydratase, mitochondrial OS=Mus musculus OX=10090 GN=Aco2 PE=1 SV=1	0	678.815	60	51	1617	51	780	85.4	7.93	4203.2	51	metabolic process;response to stimulus	mitochondrion	catalytic activity;metal ion binding	Pf00330, Pf00694	11429	ENSMUSG00000022477.12	Aco2	15	Citrate cycle (TCA cycle); Metabolic pathways; Biosynthesis of amino acids; 2-Oxocarboxylic acid metabolism; Carbon metabolism; Glyoxylate and dicarboxylate metabolism	Citric acid cycle (TCA cycle)	TCA Cycle	11	0	106.9	102.4	120.1	100.7	98.8	116.5	92.9	101.3	108.5	107.1	95.8	90	97.5	83.3	88.2	106.1	107.9	96.7	92.1	103.6	99.3	93.7	96.7
Q9CRY7	Gdpd1	Lysophospholipase D GDPD1 OS=Mus musculus OX=10090 GN=Gdpd1 PE=1 SV=1	0	32.671	16	4	60	4	314	35.8	8.31	160.97	4	metabolic process	cytoplasm;membrane	catalytic activity;metal ion binding	Pf03009, Pf13653	66569	ENSMUSG00000061666.6	Gdpd1	11				0	0	96	97.4	138.8	116.2	123.2	118.7	87.7	84.4	128.9	84.4	74.5	101.8	40.8	84.5	78.7	130.3	136.9	161.7	87.7	91.6	84	57	80.6
Q8BSS9	Ppfia2	Liprin-alpha-2 OS=Mus musculus OX=10090 GN=Ppfia2 PE=1 SV=2	0	181.608	23	21	165	19	1257	143.1	6.11	389.42	21	cellular component movement;regulation of biological process	cell surface;cytoplasm	catalytic activity;motor activity;protein binding	Pf00261, Pf00536, Pf00769, Pf01576, Pf02463, Pf04156, Pf05557, Pf05622, Pf06008, Pf06785, Pf07647, Pf09726, Pf09728, Pf09731, Pf10168, Pf10234, Pf12072, Pf12128, Pf12718, Pf13514, Pf13851, Pf13868, Pf15619	327814		Ppfia2	10				0	0	132.9	99.4	191.1	114	128.9	122.3	80.2	125.8	114	64.7	101.8	79.2	34.2	21.6	19.2	164.3	178.4	160.9	80.9	55.3	113.2	99.3	59
P48758	Cbr1	Carbonyl reductase [NADPH] 1 OS=Mus musculus OX=10090 GN=Cbr1 PE=1 SV=3	0	149.048	72	17	212	16	277	30.6	8.31	588.64	17	metabolic process	cytoplasm;membrane;nucleus	catalytic activity	Pf00106, Pf01370, Pf08659, Pf13561	12408	ENSMUSG00000051483.8	Cbr1	16	Metabolic pathways; Arachidonic acid metabolism; Chemical carcinogenesis; Metabolism of xenobiotics by cytochrome P450	Synthesis of Prostaglandins (PG) and Thromboxanes (TX)		9	1	139.6	138.1	153.9	112.4	124.8	62.6	107.4	112.3	112.1	69.7	79.1	82.6	54.1	62.6	66.8	134.4	134.9	121.7	85.5	95.6	84.7	87	92.2
Q8BFT9	Svop	Synaptic vesicle 2-related protein OS=Mus musculus OX=10090 GN=Svop PE=1 SV=1	0	24.5	9	4	12	4	548	60.7	5.85	15.88	4	transport	membrane	transporter activity	Pf00083, Pf07690	68666	ENSMUSG00000042078.14	Svop	5				0	0	113	113.9	126.3	121.3	114.9	208.4	106.5	118.9	115.8	63.1	74.8	84.5	36.3	52.3	64	113.5	114.7	113	61.7	103.9	81.2	98.3	108.8
P63158	Hmgb1	High mobility group protein B1 OS=Mus musculus OX=10090 GN=Hmgb1 PE=1 SV=2	0	88.591	42	10	153	10	215	24.9	5.74	451.02	10	cell differentiation;cell organization and biogenesis;cell proliferation;cellular component movement;cellular homeostasis;defense response;metabolic process;regulation of biological process;response to stimulus;transport	cell surface;chromosome;cytoplasm;endosome;extracellular;membrane;nucleus	catalytic activity;DNA binding;enzyme regulator activity;protein binding;RNA binding	Pf00505, Pf09011	15289; 100862258	ENSMUSG00000066551.12	Hmgb1; Gm21596; LOC100862258	5; 2	Base excision repair	DEx/H-box helicases activate type I IFN and inflammatory cytokines production ; Activation of DNA fragmentation factor; Activated TLR4 signalling; TAK1 activates NFkB by phosphorylation and activation of IKKs complex; RIP-mediated NFkB activation via ZBP1; Neutrophil degranulation; TRAF6 mediated NF-kB activation; Advanced glycosylation endproduct receptor signaling; Interleukin-1 family signalin…		38	0	69.2	92	47.6	25.6	53.9	1.2	117.5	119.6	66.2	110.3	107.8	109.2	185.2	185.9	136.1	37.2	30.9	33.2	29.1	159.8	168.3	184.1	179.4
Q3UUQ7	Pgap1	GPI inositol-deacylase OS=Mus musculus OX=10090 GN=Pgap1 PE=1 SV=3	0	46.667	10	8	32	8	922	104.5	8.91	73.38	8	metabolic process;transport	endoplasmic reticulum;membrane	catalytic activity	Pf07819, Pf12695, Pf12697	241062	ENSMUSG00000073678.4	Pgap1	1	Glycosylphosphatidylinositol (GPI)-anchor biosynthesis; Metabolic pathways	Attachment of GPI anchor to uPAR		6	0	91.1	64.2	120.4	16.7	113.7	7.5	99.5	21.6	112.3	135.3	143.3	49.1	176.2	157.3	133.5	90.4	78.9	41.1	60.6	93.9	156	172.7	106.4
O55100	Syngr1	Synaptogyrin-1 OS=Mus musculus OX=10090 GN=Syngr1 PE=1 SV=2	0	27.615	15	3	124	3	234	25.6	4.65	265.67	3	cell organization and biogenesis;regulation of biological process;transport	membrane		Pf01284	20972	ENSMUSG00000022415.12	Syngr1	15		Neutrophil degranulation		3	0	109.8	103.3	132.3	88.7	114.2	123.5	93.8	91.8	114.6	89.3	84.3	93.4	88.9	69.8	76.5	118.2	108.3	120.8	78.8	92.2	113.5	97.3	86.2
O88712	Ctbp1	C-terminal-binding protein 1 OS=Mus musculus OX=10090 GN=Ctbp1 PE=1 SV=2	0	81.064	31	12	129	12	441	47.7	6.77	306.3	12	cell differentiation;metabolic process;regulation of biological process	cytoplasm;cytosol;nucleus	catalytic activity;nucleotide binding;protein binding	Pf00389, Pf02826	13016	ENSMUSG00000037373.12	Ctbp1	5	Wnt signaling pathway; Notch signaling pathway; Pathways in cancer; Chronic myeloid leukemia	Repression of WNT target genes; Deactivation of the beta-catenin transactivating complex	PluriNetWork; Notch Signaling Pathway; Wnt Signaling Pathway NetPath; Wnt Signaling Pathway and Pluripotency	14	0	121.6	122.3	121.5	97.2	98.1	105.2	77.4	121.9	131.5	76.5	74.9	95.8	62.1	56.4	76.8	132.1	147.4	153	92	88.3	90.5	101.6	85.8
Q8BH44	Coro2b	Coronin-2B OS=Mus musculus OX=10090 GN=Coro2b PE=1 SV=2	0	25.659	10	4	38	4	480	54.9	8.27	67.87	4	cell organization and biogenesis	cytoplasm;cytoskeleton;membrane	protein binding	Pf00400, Pf08953, Pf08954	235431	ENSMUSG00000041729.15	Coro2b	9				0	0	67.1	106.5	48.9	68.8	101		136.5	114	46.2	106	130.7	85.5	144.8	188.1	115.7	82.4	87.6	66	94.4	135.4	98.4	128.3	154.3
P29758	Oat	Ornithine aminotransferase, mitochondrial OS=Mus musculus OX=10090 GN=Oat PE=1 SV=1	0	105.886	49	14	134	14	439	48.3	6.62	269.64	14	cell organization and biogenesis;metabolic process	cytoplasm;mitochondrion;organelle lumen	catalytic activity;protein binding	Pf00202	18242	ENSMUSG00000030934.9	Oat	7	Arginine and proline metabolism; Metabolic pathways	Amino acid synthesis and interconversion (transamination)		5	0	86	93.9	82.2	107.9	80.9	39.4	82.7	101.2	79	125.4	105.2	100.3	184.5	120.8	113.6	81.4	80.1	96.9	98.3	143.2	100.6	70.9	125.6
Q5SSW2	Psme4	Proteasome activator complex subunit 4 OS=Mus musculus OX=10090 GN=Psme4 PE=1 SV=1	0.006	3.476	1	1	1	1	1843	211.1	7.01	1.87	1	cell differentiation;cell organization and biogenesis;development;metabolic process;regulation of biological process;response to stimulus	cytoplasm;cytosol;nucleus;proteasome	enzyme regulator activity;protein binding	Pf11919	103554	ENSMUSG00000040850.17	Psme4	11	Proteasome	The role of GTSE1 in G2/M progression after G2 checkpoint; CDT1 association with the CDC6:ORC:origin complex; Ubiquitin Mediated Degradation of Phosphorylated Cdc25A; RUNX1 regulates transcription of genes involved in differentiation of HSCs; Degradation of beta-catenin by the destruction complex; Autodegradation of the E3 ubiquitin ligase COP1; UCH proteinases; MAPK6/MAPK4 signaling; SCF-beta-Tr…		116	0	124.7		103.5	152.4	118.4	233.6	127.1	138.5	133.5			70.1	71.7	110.9	102.4	120.2	117.5	122.9	86.2	99.8	84.1	76.2	101.2
P28667	Marcksl1	MARCKS-related protein OS=Mus musculus OX=10090 GN=Marcksl1 PE=1 SV=2	0	102.003	52	8	104	8	200	20.2	4.61	364.3	8	regulation of biological process	cytoplasm;membrane	protein binding		17357	ENSMUSG00000047945.6	Marcksl1	4	Fc gamma R-mediated phagocytosis; Leishmaniasis			2	0	98.2	80.8	123.1	105.9	102.2	199.6	86.2	101.5	117.5	74.7	100.5	85.9	83.7	95.5	90.8	130.5	127.9	138	80.1	82.8	69.4	76.3	71.1
P08003	Pdia4	Protein disulfide-isomerase A4 OS=Mus musculus OX=10090 GN=Pdia4 PE=1 SV=3	0	71.314	22	11	126	11	638	71.9	5.31	273.53	11	cellular homeostasis;metabolic process;regulation of biological process;response to stimulus	cell surface;endoplasmic reticulum;organelle lumen	catalytic activity;metal ion binding;RNA binding	Pf00085, Pf01216, Pf13098, Pf13848, Pf13905	12304		Pdia4	6	Thyroid hormone synthesis; Protein processing in endoplasmic reticulum			2	0	137.5	88.6	120.9	92.2	114.5	149.7	111.7	111.4	134.8	101.3	116.8	109	75.5	50.6	48.9	105.2	130.3	120.7	57.5	97.2	78.9	66.7	82.9
Q8BH74	Nup107	Nuclear pore complex protein Nup107 OS=Mus musculus OX=10090 GN=Nup107 PE=1 SV=1	0.023	2.136	1	1	1	1	926	106.7	5.43	0	1	cell organization and biogenesis;regulation of biological process;transport	chromosome;membrane;nucleus	structural molecule activity;transporter activity	Pf04121	103468	ENSMUSG00000052798.13	Nup107	10	RNA transport	Transcriptional regulation by small RNAs; SUMOylation of RNA binding proteins; snRNP Assembly; SUMOylation of chromatin organization proteins; Resolution of Sister Chromatid Cohesion; Amplification of signal from unattached kinetochores via a MAD2 inhibitory signal; Separation of Sister Chromatids; RHO GTPases Activate Formins; Nuclear Pore Complex (NPC) Disassembly; Regulation of Glucokinase by …		42	0	113.8	91.9	111.3	87.8	87.9	257.1	101.8	104.3	99.6	79.5	56.7	108.3	65.6	67.6	90.7	111.5	128	113.2	84.7	85.7	86.4	105.3	79.8
Q8K4Z5	Sf3a1	Splicing factor 3A subunit 1 OS=Mus musculus OX=10090 GN=Sf3a1 PE=1 SV=1	0	24.006	7	4	17	4	791	88.5	5.22	26.58	4	cell organization and biogenesis;metabolic process;regulation of biological process	nucleus;spliceosomal complex	protein binding;RNA binding	Pf00240, Pf01805, Pf12230, Pf14560	67465	ENSMUSG00000002129.11	Sf3a1	11	Spliceosome	mRNA Splicing - Major Pathway	mRNA processing	6	0	97	60.9	192.3	52.8	83.7	239.3	90.6	65	193	100.5	96.1	103.8			58.4	169.8	151.1	197.6	29.1	79.5	100.7	61.6	62.3
P10649	Gstm1	Glutathione S-transferase Mu 1 OS=Mus musculus OX=10090 GN=Gstm1 PE=1 SV=2	0	141.29	64	16	326	15	218	26	7.94	726.03	16	metabolic process;response to stimulus	cytoplasm;cytosol;extracellular	catalytic activity;metal ion binding;protein binding	Pf00043, Pf02798, Pf13417, Pf14497	14862	ENSMUSG00000058135.12	Gstm1	3	Glutathione metabolism; Platinum drug resistance; Drug metabolism - cytochrome P450; Chemical carcinogenesis; Metabolism of xenobiotics by cytochrome P450		Metapathway biotransformation; Aflatoxin B1 metabolism; Estrogen metabolism	8	1	106.9	101.6	104.8	114.6	96.6	116.2	120.5	134.7	134.7	92.7	94.3	96.2	60.8	88.2	90.7	103.3	110.1	97.5	84.9	101.3	78.1	94.3	95.5
Q0P678	Zc3h18	Zinc finger CCCH domain-containing protein 18 OS=Mus musculus OX=10090 GN=Zc3h18 PE=1 SV=1	0.025	2.072	1	1	3	1	948	105.6	7.8	6.01	1		nucleus	metal ion binding;RNA binding	Pf00642	76014	ENSMUSG00000017478.15	Zc3h18	8				0	0	93.9		146.8	128.2	98.2	290.1	152.2	156.9	98.5	96.6	134.4				96.7	181.3	213.8	158.1		110.3	63.4	84.6
Q9ERE7	Mesd	LRP chaperone MESD OS=Mus musculus OX=10090 GN=Mesd PE=1 SV=1	0	15.453	17	3	11	3	224	25.2	6.34	17.39	3	metabolic process;regulation of biological process;response to stimulus;transport	endoplasmic reticulum;membrane	protein binding	Pf10185	67943	ENSMUSG00000038503.15	Mesdc2; Mesd	7				0	0	120.5	88.8	220.5	111.6	98.9	99.6	83.5	117.9	136.7	90.2	100.5	81.1			64.2	113.5	131.4	225	86.7	74.4	101.6	108.2	63.1
Q80UU9	Pgrmc2	Membrane-associated progesterone receptor component 2 OS=Mus musculus OX=10090 GN=Pgrmc2 PE=1 SV=2	0	33.924	29	5	44	4	217	23.3	5.15	87.8	5		membrane	protein binding	Pf00173	70804	ENSMUSG00000049940.7	Pgrmc2	3				0	0	141	141.7	109.2	86.5	95.8	138.5	106.1	112.3	110.2	96.6	58	109.6	57.1	27.3	54.6	151.9	147.1	151.3	83.2	96.3	92.8	98	48.8
Q60809	Cnot7	CCR4-NOT transcription complex subunit 7 OS=Mus musculus OX=10090 GN=Cnot7 PE=1 SV=1	0.032	1.939	8	1	1	1	285	32.7	4.84	0	1	cell organization and biogenesis;defense response;metabolic process;regulation of biological process;response to stimulus	cytoplasm;membrane;nucleus	catalytic activity;metal ion binding;protein binding;RNA binding	Pf04857	18983	ENSMUSG00000031601.16	Cnot7	8	RNA degradation	TP53 regulates transcription of additional cell cycle genes whose exact role in the p53 pathway remain uncertain; Deadenylation of mRNA		10	0	93.8	115.6		67.2	300		133.6	147.1			328.4		206.9	243.4			65.8	50	230.6			417.8
Q99JR1	Sfxn1	Sideroflexin-1 OS=Mus musculus OX=10090 GN=Sfxn1 PE=1 SV=3	0	80.007	30	8	165	7	322	35.6	9.23	510.66	8	cell differentiation;transport	membrane;mitochondrion	transporter activity	Pf03820	14057	ENSMUSG00000021474.8	Sfxn1	13				0	0	102.4	104.4	129	105.1	110	120.5	90.8	93.2	115.5	90.6	99.9	96.6	96	50.9	78.7	129.2	115	130.1	60.9	87.8	103.6	100.6	83.5
Q8K2B3	Sdha	Succinate dehydrogenase [ubiquinone] flavoprotein subunit, mitochondrial OS=Mus musculus OX=10090 GN=Sdha PE=1 SV=1	0	344.256	53	27	465	27	664	72.5	7.37	1308.23	27	metabolic process;transport	membrane;mitochondrion	catalytic activity;nucleotide binding	Pf00890, Pf02910	66945	ENSMUSG00000021577.13	Sdha	13	Citrate cycle (TCA cycle); Metabolic pathways; Huntington's disease; Non-alcoholic fatty liver disease (NAFLD); Oxidative phosphorylation; Parkinson's disease; Alzheimer's disease; Carbon metabolism	Citric acid cycle (TCA cycle)	Electron Transport Chain; TCA Cycle	14	0	118.7	112.4	105.5	111.6	96.3	126.3	91.7	102.1	100.9	79.3	91.9	86.6	74.9	85.6	89.7	118.5	111.7	112.2	93.3	110.5	98.4	101.1	99.3
Q9QZI8	Serinc1	Serine incorporator 1 OS=Mus musculus OX=10090 GN=Serinc1 PE=1 SV=1	0	27.238	7	2	44	2	453	50.5	6.28	72.02	2	metabolic process;transport	endoplasmic reticulum;membrane	protein binding;transporter activity	Pf03348	56442	ENSMUSG00000019877.10	Serinc1	10				0	0	93.2		92.7	145.3	110.9	185.1	125.9	132.7	144.4	77	76.9	99.5	59	78.4	70.7	113.7	107.9	158.6	82.6	67.4	91.3	93.9	98.1
P47753	Capza1	F-actin-capping protein subunit alpha-1 OS=Mus musculus OX=10090 GN=Capza1 PE=1 SV=4	0	33.349	26	5	50	3	286	32.9	5.55	109.31	5	cell organization and biogenesis;regulation of biological process	cytoplasm;cytoskeleton;membrane	protein binding	Pf01267	12340		Capza1	3	Endocytosis			1	0	119.7	139.4	125.3	92.2	140.2	85.1	116.9	114.1	124.6	65	62.3	67.4	94.1	56.8	115.6	114.4	95.7	110.8	98.9	98.8	97.8	108	92.1
O35643	Ap1b1	AP-1 complex subunit beta-1 OS=Mus musculus OX=10090 GN=Ap1b1 PE=1 SV=2	0	252.721	32	31	714	9	943	103.9	5.17	1468.39	31	cell organization and biogenesis;transport	cytosol;Golgi;membrane	protein binding;transporter activity	Pf01602, Pf02883, Pf09066, Pf12717, Pf13646	11764	ENSMUSG00000009090.17	Ap1b1	11	Lysosome	MHC class II antigen presentation; Lysosome Vesicle Biogenesis; Golgi Associated Vesicle Biogenesis		10	0	121.3	108.6	112.2	127	124.4	114.9	91.9	116.6	113.2	77.5	72.2	73.9	33.8	55.3	75.9	133.8	142.7	127.9	65.1	100.4	111	109.7	102.4
Q9CQ00	Dmac1	Distal membrane-arm assembly complex protein 1 OS=Mus musculus OX=10090 GN=Dmac1 PE=1 SV=1	0.002	5.815	13	1	23	1	111	11.3	9.39	48.27	1	cell organization and biogenesis	membrane;mitochondrion		Pf15055	66928	ENSMUSG00000028398.8	3110001D03Rik; Tmem261; Dmac1	4				0	0	122.2	110.6	124.3	88	99.2	133.1	102.1	80.9	136	106.8	43.9	111.5	126.3	58.1	71.3	102.1	98.9	110.5	61.7	88.3	113.7	109.4	76.9
Q9JJU8	Sh3bgrl	SH3 domain-binding glutamic acid-rich-like protein OS=Mus musculus OX=10090 GN=Sh3bgrl PE=1 SV=1	0	57.456	51	5	57	5	114	12.8	4.92	135.39	5	cellular homeostasis;regulation of biological process	cytoplasm	catalytic activity;protein binding	Pf00462, Pf04908	56726	ENSMUSG00000031246.14	Sh3bgrl	X			EGFR1 Signaling Pathway	1	0	159.3	151	100.1	102.4	101.1	95.7	153.5	119.3	128.9	58.5	69.5	74.2	35.2	28	46.4	135.4	164.9	117.1	110.3	112	67.2	113.6	83.9
Q9WU78	Pdcd6ip	Programmed cell death 6-interacting protein OS=Mus musculus OX=10090 GN=Pdcd6ip PE=1 SV=3	0	75.657	16	12	38	12	869	96	6.52	65.34	12	cell death;cell division;cell organization and biogenesis;regulation of biological process;transport	cytoplasm;cytoskeleton;cytosol;extracellular;membrane	protein binding	Pf03097, Pf08391, Pf13949	18571	ENSMUSG00000032504.15	Pdcd6ip	9	Endocytosis			1	0	113.1	97.5	165.6	129.6	75.8	144.8	134	114.7	103	87.6	41	76.3	30.6	36.8	16.7	162.8	198.6	135.8	112	119.8	58.3	104.9	116.6
Q61584	Fxr1	Fragile X mental retardation syndrome-related protein 1 OS=Mus musculus OX=10090 GN=Fxr1 PE=1 SV=2	0	21.226	7	4	47	3	677	76.2	6.98	72.91	4	cell differentiation;development;regulation of biological process	cytoplasm;cytosol;membrane;nucleus	protein binding;RNA binding	Pf00013, Pf05641, Pf12235, Pf13014	14359	ENSMUSG00000027680.15	Fxr1	3	RNA transport		mRNA processing	2	0	157.7	42.9	140.5	145.1	117.5	155.9	123.9	146.8	118.6	54.5	43.4	108.8			39.7	155.4	176.9	131.9	82.1	158.2	115.1	61	78.5
P14115	Rpl27a	60S ribosomal protein L27a OS=Mus musculus OX=10090 GN=Rpl27a PE=1 SV=5	0	14.781	16	2	41	2	148	16.6	11.12	136.84	2	metabolic process	cytosol;endoplasmic reticulum;membrane;ribosome	RNA binding;structural molecule activity	Pf00828	26451	ENSMUSG00000046364.14	Rpl27a	7	Ribosome	L13a-mediated translational silencing of Ceruloplasmin expression; Nonsense Mediated Decay (NMD) independent of the Exon Junction Complex (EJC); Nonsense Mediated Decay (NMD) enhanced by the Exon Junction Complex (EJC); GTP hydrolysis and joining of the 60S ribosomal subunit; Formation of a pool of free 40S subunits; Major pathway of rRNA processing in the nucleolus and cytosol; SRP-dependent cot…	Cytoplasmic Ribosomal Proteins	17	0	113.2	100.7	124.9	97.7	112.1	95.6	102.1	109.9	118.8	87.8	95	78.8	77.8	54.2	76.1	127.8	144.5	130.3	97.3	85.5	105.6	94.2	71.8
Q99KF1	Tmed9	Transmembrane emp24 domain-containing protein 9 OS=Mus musculus OX=10090 GN=Tmed9 PE=1 SV=2	0	57.275	31	7	81	6	235	27.1	8.41	215.94	7	cell organization and biogenesis;regulation of biological process;transport	endoplasmic reticulum;Golgi;membrane	protein binding	Pf01105	67511	ENSMUSG00000058569.7	Tmed9	13		COPI-mediated anterograde transport; COPI-dependent Golgi-to-ER retrograde traffic		11	1	112.9	107.6	129.8	90.9	99.9	104.9	105.1	97.1	106.1	81.2	103.3	97	92.3	90.6	93.2	121.4	125.6	111.5	61.1	101.6	88.3	100.8	82.7
P63101	Ywhaz	14-3-3 protein zeta/delta OS=Mus musculus OX=10090 GN=Ywhaz PE=1 SV=1	0	493.204	82	27	1947	22	245	27.8	4.79	4472.11	27	cell organization and biogenesis;regulation of biological process;response to stimulus;transport	cytoplasm;cytosol;membrane;mitochondrion;nucleus	protein binding;RNA binding	Pf00244	22631	ENSMUSG00000022285.16	Ywhaz	15	Epstein-Barr virus infection; Hippo signaling pathway; Hepatitis B; Oocyte meiosis; Cell cycle; PI3K-Akt signaling pathway; Viral carcinogenesis	Translocation of GLUT4 to the plasma membrane; Activation of BAD and translocation to mitochondria ; Deactivation of the beta-catenin transactivating complex; RHO GTPases activate PKNs; Rap1 signalling; KSRP (KHSRP) binds and destabilizes mRNA; GP1b-IX-V activation signalling; TP53 Regulates Metabolic Genes; Chk1/Chk2(Cds1) mediated inactivation of Cyclin B:Cdk1 complex; Interleukin-3, 5 and GM-C…	IL-5 Signaling Pathway; TNF-alpha NF-kB Signaling Pathway; IL-3 Signaling Pathway; Myometrial Relaxation and Contraction Pathways; Alpha6-Beta4 Integrin Signaling Pathway; Calcium Regulation in the Cardiac Cell	50	6	108.7	107.2	103.9	97.2	94.4	158.6	100	102.4	113.3	82.6	75.6	89.2	65.3	70.4	75.9	127.6	127.5	115.6	104.2	97.1	93.7	97.4	93.6
P20152	Vim	Vimentin OS=Mus musculus OX=10090 GN=Vim PE=1 SV=3	0	266.255	62	26	392	25	466	53.7	5.12	868.27	26	cell differentiation;cell organization and biogenesis;metabolic process;regulation of biological process;response to stimulus	cytoplasm;cytoskeleton;cytosol;membrane	protein binding;RNA binding;structural molecule activity	Pf00038, Pf04111, Pf04156, Pf04732, Pf05622, Pf10186	22352	ENSMUSG00000026728.9	Vim	2	MicroRNAs in cancer; Epstein-Barr virus infection	Striated Muscle Contraction; Caspase-mediated cleavage of cytoskeletal proteins	Striated Muscle Contraction; Spinal Cord Injury; Primary Focal Segmental Glomerulosclerosis FSGS; Alpha6-Beta4 Integrin Signaling Pathway	13	0	93.5	98	110.5	97.3	112.8	141.5	116.9	99.5	117.5	82.7	86.8	80.7	69.1	101.2	73.2	115.4	113.6	121.6	70.5	99.1	81.6	134.6	93.2
Q06138	Cab39	Calcium-binding protein 39 OS=Mus musculus OX=10090 GN=Cab39 PE=1 SV=2	0	65.037	37	12	96	12	341	39.8	6.89	144.39	12	cell organization and biogenesis;metabolic process;regulation of biological process;response to stimulus	cytoplasm	catalytic activity;enzyme regulator activity;metal ion binding;protein binding	Pf08569	12283	ENSMUSG00000036707.16	Cab39	1	mTOR signaling pathway; AMPK signaling pathway	Neutrophil degranulation; Energy dependent regulation of mTOR by LKB1-AMPK	Endochondral Ossification; Focal Adhesion-PI3K-Akt-mTOR-signaling pathway	10	0	139.4	120	122.9	107.3	96.6	105.7	108.7	105.2	114.5	71.6	110.7	90.9	38.9	75.3	57.5	145.8	146.5	164.4	85.3	100.1	90.1	51.7	79.8
Q9R0K7	Atp2b2	Plasma membrane calcium-transporting ATPase 2 OS=Mus musculus OX=10090 GN=Atp2b2 PE=1 SV=2	0	463.307	34	40	720	27	1198	132.5	5.96	2182.61	40	cell differentiation;cell organization and biogenesis;cellular homeostasis;metabolic process;regulation of biological process;response to stimulus;transport	cytoplasm;endoplasmic reticulum;membrane	catalytic activity;metal ion binding;nucleotide binding;protein binding;transporter activity	Pf00122, Pf00689, Pf00690, Pf00702, Pf08282, Pf12424, Pf12710, Pf13246	11941	ENSMUSG00000030302.16	Atp2b2	6	Pancreatic secretion; cGMP-PKG signaling pathway; Calcium signaling pathway; Salivary secretion; cAMP signaling pathway; Adrenergic signaling in cardiomyocytes	Ion transport by P-type ATPases; Ion homeostasis; Reduction of cytosolic Ca++ levels	Calcium Regulation in the Cardiac Cell	17	14	110.6	101.3	123.8	104	104.2	135.9	107.3	119.6	127.7	95.7	93.9	89	53	41.8	57.3	124.5	129.3	128.7	84.4	96.4	93.3	93	89.4
Q3TWW8	Srsf6	Serine/arginine-rich splicing factor 6 OS=Mus musculus OX=10090 GN=Srsf6 PE=1 SV=1	0	11.017	9	3	44	2	339	39	11.46	67.06	3	cell organization and biogenesis;metabolic process;regulation of biological process;response to stimulus	nucleus	protein binding;RNA binding	Pf00076, Pf08777, Pf13893, Pf14259	67996	ENSMUSG00000016921.14	Srsf6	2	Herpes simplex infection; Spliceosome	mRNA Splicing - Major Pathway; mRNA Splicing - Minor Pathway; mRNA 3'-end processing; Cleavage of Growing Transcript in the Termination Region ; Transport of Mature mRNA derived from an Intron-Containing Transcript	mRNA processing	15	1	115	84.3	156.4	104.8	100.5	145.3	103.4	102.1	114.1		86.5	133.7	82	76.1	84.9	108.9	142.3	116.7	70.8	107.4	90.9	81.8	107.1
P06837	Gap43	Neuromodulin OS=Mus musculus OX=10090 GN=Gap43 PE=1 SV=1	0	376.694	84	21	1180	21	227	23.6	4.73	3253.51	21	cell differentiation;cellular component movement;development;regulation of biological process;response to stimulus	cytoplasm;cytoskeleton;membrane	enzyme regulator activity;metal ion binding;protein binding	Pf00612, Pf10580	14432	ENSMUSG00000047261.9	Gap43	16		L1CAM interactions	Spinal Cord Injury	4	0	104.1	74.6	118.7	87.4	103	169.8	101	110	102.9	87.3	88.5	90	81.7	68.5	81.7	135.8	137.1	158	74.6	85.5	85.1	84.9	86.5
Q78PY7	Snd1	Staphylococcal nuclease domain-containing protein 1 OS=Mus musculus OX=10090 GN=Snd1 PE=1 SV=1	0	122.739	23	17	98	17	910	102	7.43	239.68	17	cell differentiation;metabolic process;regulation of biological process	cytoplasm;cytosol;membrane;mitochondrion;nucleus	catalytic activity;protein binding;RNA binding	Pf00565, Pf00567	56463	ENSMUSG00000001424.14	Snd1	6	Epstein-Barr virus infection; Viral carcinogenesis			2	0	94.1	80.4	114.9	92.9	97.6	217.8	120.2	114.2	126.6	76.9	77.2	118.6	67.8	57	71.2	117	114.9	112.2	75.6	91.7	109.4	83.7	75.4
Q6P069	Sri	Sorcin OS=Mus musculus OX=10090 GN=Sri PE=1 SV=1	0	19.275	23	5	39	5	198	21.6	5.59	59.72	5	metabolic process;regulation of biological process;transport	cytoplasm;cytosol;endoplasmic reticulum;membrane;mitochondrion	catalytic activity;metal ion binding;protein binding	Pf13405, Pf13499, Pf13833	109552	ENSMUSG00000003161.15	Sri	5		Ion homeostasis; Ion transport by P-type ATPases; Stimuli-sensing channels; Sodium/Calcium exchangers; Reduction of cytosolic Ca++ levels		14	0	138	148.4	150.7	93	89.1	176.7	112.4	89.2	124.8	27.4	59.4	96.2	13.2	26	6.1	184.9	169	187.5	96.1	111.7	85.6	72.9	54.1
Q9CQS8	Sec61b	Protein transport protein Sec61 subunit beta OS=Mus musculus OX=10090 GN=Sec61b PE=1 SV=3	0	16.205	27	2	27	2	96	10	11.56	43.18	2	metabolic process;transport	endoplasmic reticulum;membrane	protein binding;RNA binding;transporter activity	Pf03911	66212	ENSMUSG00000053317.11	Sec61b	4	Phagosome; Protein export; Protein processing in endoplasmic reticulum	XBP1(S) activates chaperone genes		7	0	125.9	129	104.3	117.2	90.8	168.8	89	124.6	148.1	55.5	49.9	58.3	62	116.5	130.1	112.9	125.6	79.7	81	99.2	66.8	80.4	105.3
Q8R404	Micos13	MICOS complex subunit MIC13 OS=Mus musculus OX=10090 GN=Micos13 PE=1 SV=1	0	16.715	29	2	14	2	119	13.4	8.63	49.69	2	cell organization and biogenesis	membrane;mitochondrion			224904	ENSMUSG00000049760.5	2410015M20Rik	17				0	0	55.9	75.1	78.6	87.8	95.5	58.3	98.5	96.8	30	120.6	149.1	60.3	141.9	129.6	125	105.9	39.5	62.5	240	141.8	121.7	115.3	120.2
Q9CQC6	Bzw1	Basic leucine zipper and W2 domain-containing protein 1 OS=Mus musculus OX=10090 GN=Bzw1 PE=1 SV=1	0	27.73	17	8	25	7	419	48	5.92	35.94	8	metabolic process;regulation of biological process	cytoplasm;membrane	protein binding;RNA binding	Pf02020	66882	ENSMUSG00000051223.14	Bzw1	1				0	1	116.7	119.9	148.7	84.8	95.1	172.7	128.3	93.1	124	116.9	57.6	92.4	31.5	56.1		149.3	156.4	122.7	50.8	148.4	119.1	74.5	58.9
P28660	Nckap1	Nck-associated protein 1 OS=Mus musculus OX=10090 GN=Nckap1 PE=1 SV=2	0	273.72	32	29	327	29	1128	128.7	6.62	828.38	29	cell organization and biogenesis;cellular component movement;regulation of biological process;response to stimulus	cytoplasm;membrane	protein binding	Pf09735	50884	ENSMUSG00000027002.13	Nckap1	2	Regulation of actin cytoskeleton	RHO GTPases Activate WASPs and WAVEs; VEGFA-VEGFR2 Pathway; Regulation of actin dynamics for phagocytic cup formation	Exercise-induced Circadian Regulation; Regulation of Actin Cytoskeleton; Exercise-induced Circadian Regulation	15	0	107	108.3	117.8	106.3	95.1	136.2	125.7	128.6	129.1	98.7	100.1	102	55.8	42.6	53.2	121.1	123.1	127.5	81.6	96.1	86.2	84.8	89.2
Q3ULJ0	Gpd1l	Glycerol-3-phosphate dehydrogenase 1-like protein OS=Mus musculus OX=10090 GN=Gpd1l PE=1 SV=2	0	114.624	42	14	170	14	351	38.2	6.77	416.26	14	metabolic process;regulation of biological process	cytoplasm;membrane	catalytic activity;nucleotide binding;protein binding	Pf01210, Pf07479	333433	ENSMUSG00000050627.13	Gpd1l	9	Glycerophospholipid metabolism	Synthesis of PA		6	0	130.9	100.6	109.2	104.1	107	131.7	93.4	118.4	121.1	67.8	88.4	72.8	54	50.3	41.3	165.1	169.9	147	90.2	114.1	67.5	86.1	96.7
Q61418	Clcn4	H(+)/Cl(-) exchange transporter 4 OS=Mus musculus OX=10090 GN=Clcn4 PE=2 SV=2	0.032	1.976	1	1	2	1	747	83.7	6.86	4.51	1	transport	endoplasmic reticulum;endosome;membrane	nucleotide binding;transporter activity	Pf00571, Pf00654	12727	ENSMUSG00000000605.9	Clcn4-2; Clcn4	7		Stimuli-sensing channels		3	0	113.9	82.6	120.9	134.8	106.6	206.4	108.5	128.5	115.3	65.9	56.6	69.1	56.7	73.1	77.3	109	126.4	111	68.6	85.1	65.2	104.3	123.4
Q921F4	Hnrnpll	Heterogeneous nuclear ribonucleoprotein L-like OS=Mus musculus OX=10090 GN=Hnrnpll PE=1 SV=3	0	41.21	12	5	26	5	591	64.1	5.85	81.76	5	metabolic process;regulation of biological process	membrane;nucleus	RNA binding	Pf00076, Pf13893, Pf14259	72692	ENSMUSG00000024095.15	Hnrnpll; Hnrpll	17			mRNA processing	1	0	93.5	132	141.4	178.6	139.8	179.8	194.4	22.2	71.8	101.6	37.9	69.6	15			220.5	196.2	157.8	45.7	166.9	41.7	84.5	76.5
P59017	Bcl2l13	Bcl-2-like protein 13 OS=Mus musculus OX=10090 GN=Bcl2l13 PE=1 SV=2	0	14.684	5	2	41	2	434	46.7	4.59	86.19	2	cell death;regulation of biological process	membrane;mitochondrion		Pf00452	94044	ENSMUSG00000009112.4	Bcl2l13	6	Legionellosis			1	0	108.4	47.6	127.5	125.7	19.4	244.3	117.1	137.8	143.2	19.8	76.2	107.7		29.3	123.1	123.1	129.3	144.8	88.8	105.5	103.5	90.8	116.1
Q60598	Cttn	Src substrate cortactin OS=Mus musculus OX=10090 GN=Cttn PE=1 SV=2	0	99.121	31	15	157	15	546	61.2	5.4	335.75	15	cell organization and biogenesis;cellular component movement;regulation of biological process;transport	cytoplasm;cytoskeleton;cytosol;Golgi;membrane	protein binding	Pf00018, Pf02218, Pf07653, Pf14604	13043	ENSMUSG00000031078.15	Cttn	7	Proteoglycans in cancer; Tight junction; Bacterial invasion of epithelial cells	Clathrin-mediated endocytosis		6	0	114.8	99.8	129.2	124.4	93.5	133.9	117.3	126.9	134.9	65.6	82.4	72	27	36.5	38	142.3	145.4	150.1	94.5	92.8	109.4	77.7	109.9
P60229	Eif3e	Eukaryotic translation initiation factor 3 subunit E OS=Mus musculus OX=10090 GN=Eif3e PE=1 SV=1	0	23.336	13	6	40	6	445	52.2	6.04	48.52	6	cell organization and biogenesis;metabolic process;regulation of biological process	cytoplasm;cytosol;membrane;nucleus	protein binding;RNA binding	Pf01399, Pf09440	16341	ENSMUSG00000022336.2	Eif3e	15	Hepatitis C; RNA transport	Formation of a pool of free 40S subunits; L13a-mediated translational silencing of Ceruloplasmin expression; Ribosomal scanning and start codon recognition; Formation of the ternary complex, and subsequently, the 43S complex; Translation initiation complex formation; GTP hydrolysis and joining of the 60S ribosomal subunit	Translation Factors	14	0	150.9	102.6	133.7	114.4	75.8	129.6	133.1	45.6	127.9	95.9	61.4	134.2	22.6	137.5	37.5	161.8	156.6	119.8	84.3	49.6	128.4	64.9	94.1
Q8K2Q7	Brox	BRO1 domain-containing protein BROX OS=Mus musculus OX=10090 GN=Brox PE=1 SV=1	0	17.619	13	3	8	3	411	46.2	7.69	21.12	3		membrane		Pf03097	71678	ENSMUSG00000046836.13	Brox	1				0	0	157.7	88.1	84.5	122.6	144	70.8	115.7	125	201.8	75	140.4	56.3	76.4	29		123	142.8	113.7	73.3	101.5	53.6	163.5	72.7
Q60692	Psmb6	Proteasome subunit beta type-6 OS=Mus musculus OX=10090 GN=Psmb6 PE=1 SV=3	0	46.874	20	4	120	4	238	25.4	5.11	313.57	4	metabolic process	cytoplasm;cytosol;nucleus;proteasome	catalytic activity;protein binding	Pf00227	19175	ENSMUSG00000018286.6	Psmb6	11	Proteasome	The role of GTSE1 in G2/M progression after G2 checkpoint; CDT1 association with the CDC6:ORC:origin complex; Ubiquitin Mediated Degradation of Phosphorylated Cdc25A; RUNX1 regulates transcription of genes involved in differentiation of HSCs; Degradation of beta-catenin by the destruction complex; Autodegradation of the E3 ubiquitin ligase COP1; UCH proteinases; MAPK6/MAPK4 signaling; SCF-beta-Tr…	Proteasome Degradation	127	0	160.5	119	80.1	109	60.5	191.4	115.1	116.1	75.8	68.3	105.2	82.9	63.7	69.2	106.7	87.2	115.8	98.8	94.9	114	78.9	106.9	103.9
Q11011	Npepps	Puromycin-sensitive aminopeptidase OS=Mus musculus OX=10090 GN=Npepps PE=1 SV=2	0	290.18	39	33	602	33	920	103.3	5.9	1221.88	33	metabolic process;response to stimulus	cytoplasm;cytosol;nucleus	catalytic activity;metal ion binding	Pf01433, Pf11838, Pf13485	19155	ENSMUSG00000001441.13	Npepps	11		Antigen processing: Ubiquitination & Proteasome degradation		4	0	119	124	118.8	92.1	108.4	122.2	97.4	104.2	111.3	95.8	82.4	90.1	69.3	52.2	51.8	144.6	142.9	139.9	66	92.8	108.1	92.7	75.8
P12367	Prkar2a	cAMP-dependent protein kinase type II-alpha regulatory subunit OS=Mus musculus OX=10090 GN=Prkar2a PE=1 SV=2	0	107.084	33	10	190	7	401	45.4	4.89	483.37	10	cell organization and biogenesis;regulation of biological process	cytoplasm;cytosol;membrane	enzyme regulator activity;nucleotide binding;protein binding	Pf00027, Pf02197, Pf05758	19087		Prkar2a	9			G Protein Signaling Pathways; Myometrial Relaxation and Contraction Pathways; Calcium Regulation in the Cardiac Cell	3	0	101.2	122.9	103.7	114.4	103.1	164.5	95.7	103.7	109.4	92.5	91.6	80.8	77.5	60.7	73.2	139.7	102.2	91.1	91.8	102.6	85.1	88.9	109.7
Q61545	Ewsr1	RNA-binding protein EWS OS=Mus musculus OX=10090 GN=Ewsr1 PE=1 SV=2	0	28.67	9	3	25	3	655	68.4	9.33	64.55	3	metabolic process;regulation of biological process	cytoplasm;membrane;nucleus	metal ion binding;protein binding;RNA binding	Pf00076, Pf00641, Pf14259	14030	ENSMUSG00000009079.16	Ewsr1	11	Transcriptional misregulation in cancer		PluriNetWork; mRNA processing	3	0	119.2	138.9	151.9		90.2	178.9	90.1	109.8	140.6	74.1		82	77.8			189.5	196.3	223.4	72.8	82.6	103.5	80.1	66.2
Q8BLQ9	Cadm2	Cell adhesion molecule 2 OS=Mus musculus OX=10090 GN=Cadm2 PE=1 SV=2	0	118.356	31	10	187	10	435	47.5	5.41	572.39	10		cytoplasm;membrane	protein binding;receptor activity	Pf00047, Pf07654, Pf07679, Pf08205, Pf13895, Pf13927	239857	ENSMUSG00000064115.13	Cadm2	16		Adherens junctions interactions		4	0	117.4	138.6	141.1	115.3	88.6	101.5	113.1	99.9	138.5	85.8	86.1	88.8	40.5	61.3	63	129.2	121.3	113.2	99.1	92.6	68.8	93.8	105.1
Q61151	Ppp2r5e	Serine/threonine-protein phosphatase 2A 56 kDa regulatory subunit epsilon isoform OS=Mus musculus OX=10090 GN=Ppp2r5e PE=1 SV=3	0	39.615	15	7	42	6	467	54.7	6.95	92.67	7	regulation of biological process;response to stimulus	cytoplasm;cytosol	enzyme regulator activity	Pf01603	26932	ENSMUSG00000021051.10	Ppp2r5e	12	mRNA surveillance pathway; Dopaminergic synapse; Oocyte meiosis; Sphingolipid signaling pathway; PI3K-Akt signaling pathway; AMPK signaling pathway; Adrenergic signaling in cardiomyocytes	Beta-catenin phosphorylation cascade; PI5P, PP2A and IER3 Regulate PI3K/AKT Signaling; CTLA4 inhibitory signaling; RAF activation; Interleukin-20 family signaling; Disassembly of the destruction complex and recruitment of AXIN to the membrane; Negative regulation of MAPK pathway; Amplification of signal from unattached kinetochores via a MAD2 inhibitory signal; Resolution of Sister Chromatid Cohe…	Focal Adhesion-PI3K-Akt-mTOR-signaling pathway; Glycogen Metabolism; IL-6 signaling Pathway; Wnt Signaling Pathway; Wnt Signaling Pathway and Pluripotency	49	1	119.9	108.8	148.8	101.7	70	190.2	102.5	59.3	148.3	91.1	122.3	109	31.8	61.9	68.8	146	175.9	170.1	64.4	44.4	96.2	44.1	45.7
P08228	Sod1	Superoxide dismutase [Cu-Zn] OS=Mus musculus OX=10090 GN=Sod1 PE=1 SV=2	0	302.818	86	14	454	14	154	15.9	6.51	1490.35	14	cell organization and biogenesis;cellular component movement;cellular homeostasis;metabolic process;regulation of biological process;response to stimulus;transport	cytoplasm;cytosol;extracellular;membrane;mitochondrion;nucleus;vacuole	antioxidant activity;catalytic activity;metal ion binding;protein binding	Pf00080	20655	ENSMUSG00000022982.9	Sod1	16	Amyotrophic lateral sclerosis (ALS); Huntington's disease; Prion diseases; Longevity regulating pathway - multiple species; Peroxisome	Platelet degranulation ; Detoxification of Reactive Oxygen Species	One carbon metabolism and related pathways; Oxidative Stress	14	0	114.7	99.9	113.1	96	96.7	113	98.8	107.7	95.2	110.8	107.3	85.8	82.2	97.9	99	105.9	124.6	105.3	86.4	97.4	88.9	84.2	99.4
P70670	Naca	Nascent polypeptide-associated complex subunit alpha, muscle-specific form OS=Mus musculus OX=10090 GN=Naca PE=1 SV=2	0	49.138	3	4	63	4	2187	220.4	9.35	215.46	4	cellular component movement;metabolic process;regulation of biological process;transport	cytoplasm;nucleus	DNA binding;protein binding	Pf01849	17938	ENSMUSG00000061315.14	Naca	10				0	0	134.6	144.3	111.4	96.6	164.8	143.1	85.1	87.3	131.7	106.6	83.1	71	39.2	34	35.1	163.3	157.8	142.8	111.8	51.9	146.5	40.7	38.3
Q99LY9	Ndufs5	NADH dehydrogenase [ubiquinone] iron-sulfur protein 5 OS=Mus musculus OX=10090 GN=Ndufs5 PE=1 SV=3	0	21.796	32	4	25	4	106	12.6	8.92	54.7	4	cell organization and biogenesis;metabolic process;transport	membrane;mitochondrion		Pf08583, Pf10200	595136; 170658; 102641315	ENSMUSG00000028648.13	Ndufs5; BC002163; LOC100504968; LOC102641315	4; 16; 7	Metabolic pathways; Huntington's disease; Non-alcoholic fatty liver disease (NAFLD); Oxidative phosphorylation; Parkinson's disease; Alzheimer's disease	Complex I biogenesis	Oxidative phosphorylation; Electron Transport Chain	13	0	102.1	126	135.5	117.7	106.6	173.7	86.2	102.2	77.9	94.2	63.7	83	96.6	96.2	60.6	113.6	117.3	123.1	76.4	102.1	80.3	103.3	78.6
Q99LB6	Mat2b	Methionine adenosyltransferase 2 subunit beta OS=Mus musculus OX=10090 GN=Mat2b PE=1 SV=1	0	22.866	11	3	35	3	334	37.4	6.95	78.05	3	metabolic process;regulation of biological process	mitochondrion;nucleus	catalytic activity;enzyme regulator activity;protein binding	Pf00106, Pf01370, Pf02719, Pf04321, Pf07993, Pf13460	108645	ENSMUSG00000042032.13	Mat2b	11	Metabolic pathways; Biosynthesis of amino acids; Cysteine and methionine metabolism		Methylation; One Carbon Metabolism; Glutathione and one carbon metabolism	6	0	138.4	141.9	131.1	98	126.6		112.9	119.1	136.5	62.2	99.9	98	51.5		34.2	141.5	146.6	178.7	111.1	64	120.8	101.8	68.9
Q6PHN9	Rab35	Ras-related protein Rab-35 OS=Mus musculus OX=10090 GN=Rab35 PE=1 SV=1	0	46.444	43	8	187	6	201	23	8.29	311.81	8	cell organization and biogenesis;regulation of biological process;response to stimulus;transport	endosome;membrane;mitochondrion	catalytic activity;nucleotide binding;protein binding	Pf00006, Pf00025, Pf00071, Pf00735, Pf01926, Pf04670, Pf08477, Pf13191	77407	ENSMUSG00000029518.15	Rab35	5	Endocytosis	RAB GEFs exchange GTP for GDP on RABs; TBC/RABGAPs		6	0	132.9	105.6	104.3	130.6	136.3	67.7	101.4	114.9	130.8	109.7	81.4	69.3	35.2	66	61	129.9	127	131.3	75.4	104.1	73.5	87.6	116.2
Q9WUM3	Coro1b	Coronin-1B OS=Mus musculus OX=10090 GN=Coro1b PE=1 SV=1	0	38.823	17	7	55	7	484	53.9	5.78	141.55	7	cell organization and biogenesis;cellular component movement;regulation of biological process;response to stimulus	cytoplasm;cytoskeleton;cytosol;membrane	protein binding	Pf00400, Pf08953, Pf08954	23789	ENSMUSG00000024835.14; ENSMUSG00000097771.7	Coro1b	19; CHR_MG153_PATCH				0	0	115.5	90.9	134.7	111.8	105.5	175.8	105	117.1	129.8	111	47.2	97.7	38.3	29.9	44.2	129.5	144.4	129.1	95.5	119.4	101.6	72.8	106.3
O88741	Gdap1	Ganglioside-induced differentiation-associated protein 1 OS=Mus musculus OX=10090 GN=Gdap1 PE=1 SV=1	0	67.548	32	7	57	7	358	41.3	8.37	141.65	7	cell communication;cell organization and biogenesis;metabolic process;response to stimulus;transport	cytoplasm;cytosol;membrane;mitochondrion;nucleus	catalytic activity;protein binding	Pf00043, Pf02798, Pf13409, Pf13410, Pf13417, Pf14497	14545	ENSMUSG00000025777.8	Gdap1	1				0	0	122.9	117.6	131.6	135.6	94.3	125.4	135.1	131.5	110.6	37.9	170.6	114.9	42.3	15.9	14	150.2	139	157.3	101.1	49.2	83.8	54.3	84.1
Q9D7G0	Prps1	Ribose-phosphate pyrophosphokinase 1 OS=Mus musculus OX=10090 GN=Prps1 PE=1 SV=4	0	96.079	40	11	147	11	318	34.8	6.98	389.15	11	metabolic process		catalytic activity;metal ion binding;nucleotide binding;protein binding	Pf00156, Pf13793, Pf14572	19139	ENSMUSG00000031432.3	Prps1	X	Metabolic pathways; Biosynthesis of amino acids; Purine metabolism; Pentose phosphate pathway; Carbon metabolism	5-Phosphoribose 1-diphosphate biosynthesis	Purine metabolism; Nucleotide Metabolism	11	0	122.5	101	147.2	102.6	107.6	78.6	110.7	111.7	115	66.1	55	84.4	77.7	105	93.1	127.6	128	112.5	105.4	104.7	76.3	85.9	103.1
Q6ZWV7	Rpl35	60S ribosomal protein L35 OS=Mus musculus OX=10090 GN=Rpl35 PE=1 SV=1	0	33.18	29	4	49	4	123	14.5	11.05	103.95	4	metabolic process;response to stimulus	membrane;ribosome	RNA binding;structural molecule activity	Pf00831	66489	ENSMUSG00000078193.2; ENSMUSG00000062997.6	Rpl35	2; 1	Ribosome	L13a-mediated translational silencing of Ceruloplasmin expression; Nonsense Mediated Decay (NMD) independent of the Exon Junction Complex (EJC); Nonsense Mediated Decay (NMD) enhanced by the Exon Junction Complex (EJC); GTP hydrolysis and joining of the 60S ribosomal subunit; Formation of a pool of free 40S subunits; Major pathway of rRNA processing in the nucleolus and cytosol; SRP-dependent cot…	Cytoplasmic Ribosomal Proteins	17	0	95.5	95.8	116	149.6	171.4	82.9	175.9	168.1	158.8	80.6	73.9	108.7		44.2	39.6	124.8	128.3	135	29.7	60.4	49.3	84.1	106.9
Q3UHJ0	Aak1	AP2-associated protein kinase 1 OS=Mus musculus OX=10090 GN=Aak1 PE=1 SV=2	0	159.218	28	17	150	17	959	103.3	6.7	389.83	17	metabolic process;regulation of biological process;transport	cytoplasm;membrane	catalytic activity;nucleotide binding;protein binding	Pf00069, Pf07714	269774	ENSMUSG00000057230.13	Aak1	6		Cargo recognition for clathrin-mediated endocytosis		4	0	130.9	100	126	108.3	105.1	146	114.1	114	125.1	80.4	114.3	85.7	32	20.9	24.6	164.5	166	157.4	93.5	90.3	86.3	80.3	67.3
P24638	Acp2	Lysosomal acid phosphatase OS=Mus musculus OX=10090 GN=Acp2 PE=1 SV=2	0	10.269	6	3	13	3	423	48.5	7.02	12.06	3	cell death;cell organization and biogenesis;metabolic process;response to stimulus	membrane;organelle lumen;vacuole	catalytic activity;protein binding	Pf00328	11432	ENSMUSG00000002103.15	Acp2	2	Lysosome			1	0	130.4	130.7	116.8	129.7	86.1	189.2	102.6	124	106.8	86.4	93.4	74.4	55.3		35.6	114.7	130	121	118.8	134.8	70	57.6	117
Q8BW96	Camk1d	Calcium/calmodulin-dependent protein kinase type 1D OS=Mus musculus OX=10090 GN=Camk1d PE=1 SV=2	0	23.416	11	4	20	4	385	42.9	7.17	46.29	4	defense response;metabolic process;regulation of biological process;response to stimulus	cytoplasm;nucleus	catalytic activity;nucleotide binding;protein binding	Pf00069, Pf07714, Pf14531	227541	ENSMUSG00000039145.16	Camk1d	2	Oxytocin signaling pathway; Aldosterone synthesis and secretion			2	0	106.3	117.7	118.8	109.8	94.4	128.9	114.9	126.6	123.6	89.1	80.6	99.7	39.8	30.1	32.9	167.2	168.8	151.4	73.4	80.5	98.5	93.3	72.3
Q7TPB0	Plppr3	Phospholipid phosphatase-related protein type 3 OS=Mus musculus OX=10090 GN=Plppr3 PE=1 SV=1	0	44.096	13	8	49	8	716	76.6	6.01	86.18	8	metabolic process;regulation of biological process;response to stimulus	membrane	catalytic activity;protein binding	Pf01569	216152		BC005764; Lppr3; Plppr3	10				0	0	150.2	100.5	120.6	31.6	88.1	163.2	128.2	79.5	151	55.5	112.9	70.7	44	23	90.3	163	171.2	172	36.9	105.2	83.8	96.9	92.5
F8VPU2	Farp1	FERM, ARHGEF and pleckstrin domain-containing protein 1 OS=Mus musculus OX=10090 GN=Farp1 PE=1 SV=1	0	33.537	7	6	45	6	1048	118.8	7.88	120.89	6	cell organization and biogenesis;development;regulation of biological process	cytoplasm;cytoskeleton;cytosol;membrane	protein binding	Pf00169, Pf00373, Pf00621, Pf08736, Pf09379, Pf09380	223254	ENSMUSG00000025555.14	Farp1	14				0	0	88.3	93.1	119.3	101.9	90.5	146.3	106.2	128.4	116.9	95.9	83.2	100.6	87.5	68.6	25.4	132.7	124.5	164.7	64.3	83.9	98	111.3	49
P35279	Rab6a	Ras-related protein Rab-6A OS=Mus musculus OX=10090 GN=Rab6a PE=1 SV=4	0	104.615	51	12	372	3	208	23.6	5.54	897.03	12	metabolic process;regulation of biological process;response to stimulus;transport	cytosol;Golgi;membrane	catalytic activity;enzyme regulator activity;nucleotide binding;protein binding	Pf00025, Pf00071, Pf02421, Pf04670, Pf08477, Pf09439	19346	ENSMUSG00000030704.14	Rab6a	7		RAB GEFs exchange GTP for GDP on RABs; Retrograde transport at the Trans-Golgi-Network; Neutrophil degranulation; COPI-independent Golgi-to-ER retrograde traffic; TBC/RABGAPs		12	0	175.4		99.8	104.5	95.2	241.9	116.8	98.9	108.5	58.1	41.4	26.2		82.3	108.1	246.2	271.8	137.3	93	164.3	13.6	20.2	81
P63094	Gnas	Guanine nucleotide-binding protein G(s) subunit alpha isoforms short OS=Mus musculus OX=10090 GN=Gnas PE=1 SV=1	0	64.822	29	9	157	7	394	45.6	5.96	332.71	9	metabolic process;regulation of biological process;response to stimulus	cytoplasm;cytosol;endosome;extracellular;Golgi;membrane;nucleus	catalytic activity;metal ion binding;nucleotide binding;protein binding;signal transducer activity	Pf00025, Pf00503, Pf08477	14683	ENSMUSG00000027523.19	Gnas	2	Oxytocin signaling pathway; Morphine addiction; Chagas disease (American trypanosomiasis); Phospholipase D signaling pathway; Pancreatic secretion; Dopaminergic synapse; Regulation of lipolysis in adipocytes; Ovarian steroidogenesis; Amphetamine addiction; Endocrine and other factor-regulated calcium reabsorption; Platelet activation; Melanogenesis; Dilated cardiomyopathy; Thyroid hormone synthes…	PKA activation in glucagon signalling; Prostacyclin signalling through prostacyclin receptor; Hedgehog 'off' state; Glucagon-type ligand receptors; G alpha (s) signalling events; Vasopressin regulates renal water homeostasis via Aquaporins; Glucagon-like Peptide-1 (GLP1) regulates insulin secretion	Estrogen signaling; G Protein Signaling Pathways; Myometrial Relaxation and Contraction Pathways; Calcium Regulation in the Cardiac Cell	65	1	95.5	121.8	135.2	96.1	91.6	163	87.8	78.5	136.3	76	91.4	85.7	14.1	54.7	80.4	191.4	153.2	145.5	102.1	70.9	80.5	85.4	67.9
Q8C9J3	Spef2	Sperm flagellar protein 2 OS=Mus musculus OX=10090 GN=Spef2 PE=1 SV=3	0.036	1.88	0	1	20	1	1724	197.9	5.86	0	1												0	0	111.4	97.1	130.3	113.5	120.3	145	89.6	96.2	87.1	85.7	95.7	94	93.3	83.7	67.8	142.1	128.7	137.9	77.1	96.9	91.4	73.2	76.8
Q00612	G6pdx	Glucose-6-phosphate 1-dehydrogenase X OS=Mus musculus OX=10090 GN=G6pdx PE=1 SV=3	0	12.344	6	2	6	2	515	59.2	6.49	15.25	2	metabolic process;regulation of biological process;response to stimulus	cytoplasm;cytosol;membrane;nucleus	catalytic activity;nucleotide binding;protein binding	Pf00479, Pf02781	14381	ENSMUSG00000031400.10	G6pdx	X	Glutathione metabolism; Metabolic pathways; Pentose phosphate pathway; Carbon metabolism; Central carbon metabolism in cancer	Pentose phosphate pathway (hexose monophosphate shunt); TP53 Regulates Metabolic Genes	Glutathione metabolism; Pentose Phosphate Pathway; Glutathione and one carbon metabolism	16	0	123.2	124.7	102.1	101.7	127.9		106	106.4	114.8	101.3	90.9	94.6	67.6	64	71.7	125.4	156.8	141.5	82.8	92.5	105	101.5	92.5
Q8VHW2	Cacng8	Voltage-dependent calcium channel gamma-8 subunit OS=Mus musculus OX=10090 GN=Cacng8 PE=1 SV=1	0	32.774	13	4	11	4	423	43.4	9.2	31.31	4	regulation of biological process;transport	membrane	transporter activity	Pf00822, Pf13903	81905		Cacng8	7				0	0	132	63	165.9		137.7	127.4	130.8	161.7	151.1	51.3	85.2	29.2	102.6			236.3	212.2	207.4	89.5	100.4	43.7		105.8
Q9QUR7	Pin1	Peptidyl-prolyl cis-trans isomerase NIMA-interacting 1 OS=Mus musculus OX=10090 GN=Pin1 PE=1 SV=1	0	105.684	59	6	86	6	165	18.4	8.79	321.12	6	cell differentiation;cell organization and biogenesis;metabolic process;regulation of biological process	cytoplasm;cytosol;mitochondrion;nucleus	catalytic activity;motor activity;protein binding	Pf00397, Pf00639, Pf13145, Pf13616	23988	ENSMUSG00000032171.7	Pin1	9	RIG-I-like receptor signaling pathway	Regulation of TP53 Activity through Phosphorylation; Negative regulators of DDX58/IFIH1 signaling; PI5P Regulates TP53 Acetylation	PluriNetWork; Wnt Signaling Pathway NetPath	15	0	116.3	134.3	91.4	177.7	103.8	49.6	113.3	133.2	140.6	87.9	77.3	73.7	64	7	22.8	152.7	167.1	139	93.6	75.4	108.4	92	77.7
Q61024	Asns	Asparagine synthetase [glutamine-hydrolyzing] OS=Mus musculus OX=10090 GN=Asns PE=1 SV=3	0	74.125	27	13	79	13	561	64.2	6.58	101.31	13	cell communication;metabolic process;regulation of biological process;response to stimulus	cytosol	catalytic activity;nucleotide binding;protein binding	Pf00310, Pf00733, Pf12481, Pf13522, Pf13537	27053	ENSMUSG00000029752.12	Asns	6	Metabolic pathways; Alanine, aspartate and glutamate metabolism	Amino acid synthesis and interconversion (transamination)		5	0	103	90.3	100.5	198.8	98.9	96.3	78.2	132.7	110.9	52.6	133.4	79.9	78.9	67.3	67	104.1	128	124.6	69.8	119.7	100.4	86	92.4
P61979-3	Hnrnpk	Isoform 3 of Heterogeneous nuclear ribonucleoprotein K OS=Mus musculus OX=10090 GN=Hnrnpk	0	289.002	58	25	650	25	439	48.5	5.92	1565.13	25	metabolic process;regulation of biological process;response to stimulus	cytoplasm;cytosol;membrane;mitochondrion;nucleus;spliceosomal complex	DNA binding;protein binding;RNA binding	Pf00013, Pf08067, Pf13014, Pf13083	15387	ENSMUSG00000021546.17	Hnrnpk	13			mRNA processing	1	0	118.4	103.4	128.5	100.9	110.7	131.1	107.6	112.7	115.1	87.7	94.7	101.8	71.1	56.4	68.1	104.7	104.6	110.8	78.9	93.3	96.8	108.5	88.5
P26645	Marcks	Myristoylated alanine-rich C-kinase substrate OS=Mus musculus OX=10090 GN=Marcks PE=1 SV=2	0	160.979	38	11	350	11	309	29.6	4.34	1033.61	11	cell organization and biogenesis	cytoplasm;cytoskeleton;membrane;nucleus	protein binding		17118	ENSMUSG00000069662.5	Marcks	10	MicroRNAs in cancer; Fc gamma R-mediated phagocytosis	Acetylcholine regulates insulin secretion		6	0	101.6	54.4	102	107.9	106.3	213.8	113	111.3	129.2	70	67.7	88.7	84.8	79.9	102.5	126.6	133.9	165.3	77.3	51.3	61.3	84.3	78.1
Q9JI90	Rnf14	E3 ubiquitin-protein ligase RNF14 OS=Mus musculus OX=10090 GN=Rnf14 PE=1 SV=2	0	30.77	12	5	59	5	485	54.9	4.7	99.08	5	metabolic process;regulation of biological process;response to stimulus	cytoplasm;cytosol;nucleus	catalytic activity;metal ion binding;protein binding	Pf00097, Pf01485, Pf05773, Pf13639, Pf14634	56736	ENSMUSG00000060450.13	Rnf14	18				0	0	115.1	95.4	199.2	99.7	101.7	169.5	106.2	88.3	119.9	139.2	61.9	123.6	5.6	23.2	38.3	205.2	199.4	141.4	59	36.3	102.8	58.8	41.4
P51881	Slc25a5	ADP/ATP translocase 2 OS=Mus musculus OX=10090 GN=Slc25a5 PE=1 SV=3	0	294.365	64	25	1746	15	298	32.9	9.73	3198.12	25	cell organization and biogenesis;regulation of biological process;transport	membrane;mitochondrion;nucleus	protein binding;RNA binding;transporter activity	Pf00153	11740	ENSMUSG00000016319.3	Slc25a5	X	HTLV-I infection; Huntington's disease; Parkinson's disease; cGMP-PKG signaling pathway; Calcium signaling pathway	Regulation of insulin secretion	Electron Transport Chain	9	0	119.5	113.5	126.4	105.5	119.2	68.2	100.9	108.3	115.3	98.8	80.3	95.1	82.3	81	95.7	107.6	107.1	102.5	97.7	103.4	93.1	95	94.5
P16125	Ldhb	L-lactate dehydrogenase B chain OS=Mus musculus OX=10090 GN=Ldhb PE=1 SV=2	0	154.356	45	16	578	15	334	36.5	6.05	1219.34	16	metabolic process	cytoplasm;cytosol;membrane;mitochondrion	catalytic activity;nucleotide binding;protein binding	Pf00056, Pf02866	16832	ENSMUSG00000030246.11	Ldhb	6	Pyruvate metabolism; Metabolic pathways; Cysteine and methionine metabolism; Glycolysis / Gluconeogenesis; Propanoate metabolism; Glucagon signaling pathway	Pyruvate metabolism	Glycolysis and Gluconeogenesis	11	0	106.4	88.9	125.7	96.1	97.5	140.6	103.3	104.1	115.9	106.4	98.6	100.9	107	85.2	101	102.6	98.2	103.5	72.6	85.6	94.9	91.1	82.3
Q0VBF8	Stum	Protein stum homolog OS=Mus musculus OX=10090 GN=Stum PE=1 SV=1	0	39.89	26	3	32	3	141	15	7.21	100.71	3		membrane			381310	ENSMUSG00000053963.7	6330403A02Rik; Stum	1				0	0	115.4	120.3	156.9	72.8	140.7	98.8	102.6	116	142.5	71.1	85.8	111.9	15.6	21.7	54.2	125.9	152.6	171	38.6	98.8	110.2	103.8	61.8
O70439	Stx7	Syntaxin-7 OS=Mus musculus OX=10090 GN=Stx7 PE=1 SV=3	0	42.219	30	6	28	6	261	29.8	5.78	72.05	6	cell organization and biogenesis;regulation of biological process;transport	endosome;membrane;vacuole	protein binding	Pf05739, Pf14523	53331		Stx7	10				0	0	151.1	84	106.1	113.7	110.2	308.3	84.9	103	107.4	93.7	63.9	7.1			9.1	184.4	246.9	176.9	119.7	91.9	93.3	73.9	42.3
Q99MK8	Grk2	Beta-adrenergic receptor kinase 1 OS=Mus musculus OX=10090 GN=Grk2 PE=1 SV=2	0	43.509	13	9	43	9	689	79.6	7.28	61.6	9	metabolic process;regulation of biological process;response to stimulus;transport	cytoplasm;membrane	catalytic activity;enzyme regulator activity;nucleotide binding;protein binding;receptor activity;signal transducer activity	Pf00069, Pf00169, Pf00615, Pf07714	110355	ENSMUSG00000024858.13	Adrbk1; Grk2	19	Endocytosis; Morphine addiction; Chemokine signaling pathway; Glutamatergic synapse; Hedgehog signaling pathway; Olfactory transduction	Calmodulin induced events; Activation of SMO; G alpha (s) signalling events; Gastrin-CREB signalling pathway via PKC and MAPK; Cargo recognition for clathrin-mediated endocytosis	Chemokine signaling pathway	28	0	143.7	149.9	112.9	108.8	156.2	64.1	99.3	108.7	95.5	113.7	65.3	112.3	46.3	59.2	39.9	144.6	134.2	148.9	74.1	89.3	110.5	73.6	75.9
P14685	Psmd3	26S proteasome non-ATPase regulatory subunit 3 OS=Mus musculus OX=10090 GN=Psmd3 PE=1 SV=3	0	173.476	46	22	146	22	530	60.7	8.44	279.32	22	metabolic process;regulation of biological process	membrane;nucleus;proteasome	enzyme regulator activity;protein binding	Pf01399, Pf08375	22123	ENSMUSG00000017221.14	Psmd3	11	Proteasome; Epstein-Barr virus infection	The role of GTSE1 in G2/M progression after G2 checkpoint; CDT1 association with the CDC6:ORC:origin complex; Ubiquitin Mediated Degradation of Phosphorylated Cdc25A; RUNX1 regulates transcription of genes involved in differentiation of HSCs; Degradation of beta-catenin by the destruction complex; Autodegradation of the E3 ubiquitin ligase COP1; UCH proteinases; MAPK6/MAPK4 signaling; SCF-beta-Tr…	TNF-alpha NF-kB Signaling Pathway; Proteasome Degradation	130	0	125.8	99.2	171.7	99.7	88.5	114.5	93.8	127.7	132.5	78.3	78.3	105.8	22.8	54.7	60.8	155	143.7	127.3	105.3	123.6	85.8	50.2	85.7
Q3UTJ2	Sorbs2	Sorbin and SH3 domain-containing protein 2 OS=Mus musculus OX=10090 GN=Sorbs2 PE=1 SV=2	0	36.251	8	7	19	7	1180	132.3	8.53	38.17	7	cell growth;cell organization and biogenesis;cellular component movement;regulation of biological process;response to stimulus	cytoplasm;cytoskeleton;membrane	protein binding;RNA binding	Pf00018, Pf02208, Pf07653, Pf14604	234214		Sorbs2	8				0	0	104.8	147.8	119.9	183.8	87.4		89.7	91.8	148	111.8	111.5	98	41	36.3	29.4	188.4	169.7	204.7	66.6	46.8	110.4	51.5	43.2
P97798	Neo1	Neogenin OS=Mus musculus OX=10090 GN=Neo1 PE=1 SV=1	0	68.729	11	11	39	11	1493	163.1	6.47	76.69	11	cellular component movement;regulation of biological process;response to stimulus	cell surface;Golgi;membrane	protein binding;receptor activity;signal transducer activity	Pf00041, Pf00047, Pf06583, Pf07679, Pf07686, Pf09294, Pf13895, Pf13927	18007		Neo1	9			Splicing factor NOVA regulated synaptic proteins	1	0	140.1	91.9	137.1	134.6	91.3	108.3	99.2	111.7	102.3	42.5	65.6	65.6	53.2	90.5	80.3	192.1	219.6	196.9	73.3	90.7	59.9	49.4	87.8
Q6NZJ6	Eif4g1	Eukaryotic translation initiation factor 4 gamma 1 OS=Mus musculus OX=10090 GN=Eif4g1 PE=1 SV=1	0	116.472	15	19	158	15	1600	176	5.4	309.12	19	cell organization and biogenesis;defense response;metabolic process;regulation of biological process;response to stimulus	cytoplasm;membrane;nucleus	nucleotide binding;protein binding;RNA binding	Pf00566, Pf02020, Pf02847, Pf02854	208643	ENSMUSG00000045983.15	Eif4g1	16	Viral myocarditis; RNA transport	L13a-mediated translational silencing of Ceruloplasmin expression; mTORC1-mediated signalling; Nonsense Mediated Decay (NMD) independent of the Exon Junction Complex (EJC); Nonsense Mediated Decay (NMD) enhanced by the Exon Junction Complex (EJC); Ribosomal scanning and start codon recognition; GTP hydrolysis and joining of the 60S ribosomal subunit; ISG15 antiviral mechanism; AUF1 (hnRNP D0) bin…	Translation Factors	28	3	112.6	104.6	109.2	84	116.2	83.7	132.6	111.1	121.3	81.8	89.3	96.3	150	59.4	60.8	135.7	124.1	123.8	68	108.1	109.5	88.3	48.9
Q62093	Srsf2	Serine/arginine-rich splicing factor 2 OS=Mus musculus OX=10090 GN=Srsf2 PE=1 SV=4	0	51.601	22	5	88	5	221	25.5	11.85	282.44	5	metabolic process;regulation of biological process;response to stimulus	cytosol;nucleus;spliceosomal complex	protein binding;RNA binding	Pf00076, Pf13893, Pf14259	20382	ENSMUSG00000034120.18	Srsf2	11	Herpes simplex infection; Spliceosome	mRNA Splicing - Major Pathway; mRNA Splicing - Minor Pathway; mRNA 3'-end processing; Cleavage of Growing Transcript in the Termination Region ; Transport of Mature mRNA derived from an Intron-Containing Transcript	mRNA processing	15	0	92.9	98.6	120.2	120.2	93	196	87.3	117.1	103.4	74.1	70.4	99.5	87.7	118.8	102.3	119	110.5	120.8	76.4	88	79.8	65.6	82.9
P11404	Fabp3	Fatty acid-binding protein, heart OS=Mus musculus OX=10090 GN=Fabp3 PE=1 SV=5	0	102.289	63	9	333	9	133	14.8	6.57	647.32	9	metabolic process;regulation of biological process;response to stimulus;transport	cytoplasm;cytosol	protein binding;transporter activity	Pf00061, Pf14651	14077	ENSMUSG00000028773.8	Fabp3	4	PPAR signaling pathway	Triglyceride catabolism	PPAR signaling pathway	6	0	109.5	100.8	128.5	84.7	93.3	153.8	93.3	93.7	105.4	100.4	104	87.9	70.3	76	76	124.6	131.3	129.9	82.2	107.1	94.3	83.5	84.8
Q64523	H2ac20	Histone H2A type 2-C OS=Mus musculus OX=10090 GN=H2ac20 PE=1 SV=3	0	118.676	64	8	1095	4	129	14	10.9	2036.46	8	regulation of biological process	chromosome;nucleus	DNA binding;protein binding	Pf00125, Pf00808	319176	ENSMUSG00000068855.3	Hist2h2ac	3	Alcoholism; Systemic lupus erythematosus	RMTs methylate histone arginines; Meiotic Recombination; Mus musculus biological processes; Ub-specific processing proteases; NoRC negatively regulates rRNA expression; UCH proteinases; Metalloprotease DUBs; Meiotic Synapsis		15	0	79.6	103.1	60.1	70.6	49.7	69.6	108.7	117.5	99.2	129.3	120.4	124.4	183	153.4	142.2	24.8	24.1	43.3	108.3	124	137.3	115	100
P47964	Rpl36	60S ribosomal protein L36 OS=Mus musculus OX=10090 GN=Rpl36 PE=1 SV=2	0.002	5.854	9	1	21	1	105	12.2	11.34	14.16	1	metabolic process	ribosome	RNA binding;structural molecule activity	Pf01158	54217		Rpl36	17			Cytoplasmic Ribosomal Proteins	1	0	96.9	105.9	120.7	101.3	116	207	104	111.5	117.9	89.7	116	112.4	66.5	51.2	46.4	138.5	142	130.9	66.5	80	98.5	98.8	81.5
P52503	Ndufs6	NADH dehydrogenase [ubiquinone] iron-sulfur protein 6, mitochondrial OS=Mus musculus OX=10090 GN=Ndufs6 PE=1 SV=2	0	91.638	66	6	136	6	116	13	8.65	336.77	6	cell organization and biogenesis;metabolic process;transport	membrane;mitochondrion		Pf10276	407785	ENSMUSG00000021606.7	Ndufs6	13	Metabolic pathways; Huntington's disease; Non-alcoholic fatty liver disease (NAFLD); Oxidative phosphorylation; Parkinson's disease; Alzheimer's disease	Complex I biogenesis	Oxidative phosphorylation; Electron Transport Chain	13	0	108.7	86.3	130.7	94.8	90.6	110.7	93.2	111.7	101.2	88.6	94	93.1	84.4	84.3	107.4	128.5	129.5	112.5	70.4	113.9	89.5	85.7	99.8
Q91Z67	Srgap2	SLIT-ROBO Rho GTPase-activating protein 2 OS=Mus musculus OX=10090 GN=Srgap2 PE=1 SV=2	0	66.944	11	9	52	9	1071	120.7	6.64	144.61	9	cell organization and biogenesis;regulation of biological process;response to stimulus	cytoplasm;cytosol;membrane;nucleus	enzyme regulator activity;protein binding	Pf00018, Pf00611, Pf00620, Pf07653, Pf14604	14270	ENSMUSG00000026425.15	Srgap2	1	Axon guidance			1	0	50.7	189.2	154.2	86.8	136.4	89.9	81.7	107.1	118	117.7	89.6	43.1	111.5	16.6	21.2	161.8	144.6	189.6	120.4	88.9	67.3	60.8	59.6
Q4VAE3	Tmem65	Transmembrane protein 65 OS=Mus musculus OX=10090 GN=Tmem65 PE=1 SV=1	0	29.472	30	6	73	6	234	24.9	7.78	112.9	6		membrane;mitochondrion	protein binding	Pf10507	74868	ENSMUSG00000062373.7	Tmem65	15				0	0	115.8	117	111.6	92.3	124	77.9	110.6	94.2	126.1	117.3	46.9	95.2	81	94.3	108.1	109.1	132.3	135.3	38.6	71.7	105	116.5	66.1
Q9CQZ6	Ndufb3	NADH dehydrogenase [ubiquinone] 1 beta subcomplex subunit 3 OS=Mus musculus OX=10090 GN=Ndufb3 PE=1 SV=1	0	18.443	18	2	49	2	104	11.7	9.04	70.17	2	cell organization and biogenesis;metabolic process;transport	membrane;mitochondrion		Pf08122	66495	ENSMUSG00000026032.8	Ndufb3	1	Metabolic pathways; Huntington's disease; Non-alcoholic fatty liver disease (NAFLD); Oxidative phosphorylation; Parkinson's disease; Alzheimer's disease	Complex I biogenesis	Electron Transport Chain	12	0	108.7	95.8	115.7	85.2	88	210	86.9	87.4	106.1	82.6	95.1	93.7	107.4	73.7	81	118.2	114.3	113.1	96.5	89.7	86.4	79	99.2
Q8R570	Snap47	Synaptosomal-associated protein 47 OS=Mus musculus OX=10090 GN=Snap47 PE=1 SV=1	0	62.266	30	8	68	8	413	46.5	5.76	146.65	8	cell organization and biogenesis;regulation of biological process	cytoplasm;membrane	protein binding	Pf05739	67826	ENSMUSG00000009894.15	Snap47	11				0	0	108.5	111.6	66.6	42.3	89.1	33.8	95.7	92.2	73	163.3	143.7	94.4	240.1	73.5	92.9	94.1	74.2	81.1	45.4	114.8	116	127.2	108
P14211	Calr	Calreticulin OS=Mus musculus OX=10090 GN=Calr PE=1 SV=1	0	412.083	56	24	957	24	416	48	4.49	2455.52	24	cell differentiation;cell organization and biogenesis;metabolic process;regulation of biological process;response to stimulus;transport	cell surface;cytoplasm;cytosol;endoplasmic reticulum;extracellular;Golgi;membrane;nucleus;organelle lumen	metal ion binding;protein binding;RNA binding	Pf00262	12317	ENSMUSG00000003814.8	Calr	8	Chagas disease (American trypanosomiasis); HTLV-I infection; Phagosome; Antigen processing and presentation; Protein processing in endoplasmic reticulum	Calnexin/calreticulin cycle; Scavenging by Class A Receptors; ER-Phagosome pathway; Antigen Presentation: Folding, assembly and peptide loading of class I MHC	Calcium Regulation in the Cardiac Cell	20	0	112.2	111.3	103.6	106.4	96.5	87.3	105.8	112.9	93.2	97.8	83.2	91.6	85.5	97.5	95.5	115.6	113.7	109.5	85.6	104.9	102.8	94.9	98.1
Q02053	Uba1	Ubiquitin-like modifier-activating enzyme 1 OS=Mus musculus OX=10090 GN=Uba1 PE=1 SV=1	0	538.724	46	39	1154	39	1058	117.7	5.66	3558.12	39	metabolic process;response to stimulus	cytoplasm;cytosol;membrane;mitochondrion;nucleus	catalytic activity;nucleotide binding;protein binding;RNA binding	Pf00899, Pf02134, Pf09358, Pf10585	22201	ENSMUSG00000001924.15	Uba1	X	Ubiquitin mediated proteolysis; Parkinson's disease	Antigen processing: Ubiquitination & Proteasome degradation; Synthesis of active ubiquitin: roles of E1 and E2 enzymes	Parkinsons Disease Pathway; Proteasome Degradation	12	0	99.9	93.1	102.9	105.7	95.5	126.2	102.4	110	109.4	88.9	95.6	95.9	70.6	89.8	91.2	106.9	120.8	105.1	97	104.4	94.3	96.3	106.8
Q9CPT4	Mydgf	Myeloid-derived growth factor OS=Mus musculus OX=10090 GN=Mydgf PE=1 SV=1	0	15.437	22	3	21	3	166	18	6.79	26.34	3	cell death;regulation of biological process	extracellular		Pf10572	28106	ENSMUSG00000019579.13	D17Wsu104e; Mydgf	17				0	0	206.8	118.3	198.5	57.1	206.6	159.2	101.6	104.1	104.2	91.6	35.8	103.4	100.2			134.5	143.4	108.9	157.3	106.6	39.8		75.8
P48024	Eif1	Eukaryotic translation initiation factor 1 OS=Mus musculus OX=10090 GN=Eif1 PE=1 SV=2	0	27.559	36	3	6	3	113	12.7	7.44	18.13	3	metabolic process;regulation of biological process	cytoplasm;nucleus	RNA binding	Pf01253	20918	ENSMUSG00000035530.13	Eif1	11	RNA transport		Translation Factors	2	0	112.7	88.6	167.4	87.6	90.9	122.3	106.1	114.3	128.1	87.9	76	66.3		59.9	112.5	184.2	101.7	83	96.1	98.2	111.9	98.9	121.1
Q9CQC9	Sar1b	GTP-binding protein SAR1b OS=Mus musculus OX=10090 GN=Sar1b PE=1 SV=1	0	32.164	25	4	72	3	198	22.4	6.11	143.94	4	regulation of biological process;response to stimulus;transport	endoplasmic reticulum;Golgi;membrane	catalytic activity;metal ion binding;nucleotide binding;protein binding;signal transducer activity	Pf00025, Pf00503, Pf01926, Pf08477, Pf09439	66397	ENSMUSG00000020386.5	Sar1b	11	Legionellosis; Protein processing in endoplasmic reticulum	Cargo concentration in the ER; Chylomicron assembly; Antigen Presentation: Folding, assembly and peptide loading of class I MHC; COPII (Coat Protein 2) Mediated Vesicle Transport; MHC class II antigen presentation		20	1	125	113.3	119.6	70.3	79.3	264.7	106.5	90	103.4	74.8	38.4	119.2	20.1	62.7	39.6	139.3	125.5	140.1	91.6	93.5	122.4	94.7	67.6
Q9CQE8	RTRAF	RNA transcription, translation and transport factor protein OS=Mus musculus OX=10090 GN=RTRAF PE=1 SV=1	0	31.439	20	4	16	4	244	28.1	6.89	34.6	4	metabolic process;regulation of biological process	cytoplasm;cytoskeleton;cytosol;nucleus	protein binding;RNA binding	Pf10036	68045	ENSMUSG00000021807.5	2700060E02Rik; Rtraf	14				0	0	39.5	62.2	183.6	209.6	46.6	220.6		168.7	145.2	127.4	151.2	45.4	86.6			189.7	205.4	203.9	125.5	53.6	46	53.7	35.6
P62754	Rps6	40S ribosomal protein S6 OS=Mus musculus OX=10090 GN=Rps6 PE=1 SV=1	0	86.939	33	10	134	10	249	28.7	10.84	338.12	10	cell death;cell differentiation;cell proliferation;metabolic process;regulation of biological process;response to stimulus	cytoplasm;membrane;nucleus;ribosome	protein binding;RNA binding;structural molecule activity	Pf01092	667739; 20104; 105244208	ENSMUSG00000028495.14	Rps6-ps4; Rps6; LOC105244208	2; 4	mTOR signaling pathway; Ribosome; Insulin signaling pathway; Proteoglycans in cancer; HIF-1 signaling pathway; PI3K-Akt signaling pathway; EGFR tyrosine kinase inhibitor resistance		Cytoplasmic Ribosomal Proteins; Focal Adhesion-PI3K-Akt-mTOR-signaling pathway; mRNA processing	10	0	84.6	78.9	94.4	83.4	75	66.8	91.5	94.2	93.8	181.5	126.1	149.1	144.1	127.7	136.5	53.1	57.4	55.4	93	117.3	111.8	97.5	88.1
Q99NE5-7	Rims1	Isoform 7 of Regulating synaptic membrane exocytosis protein 1 OS=Mus musculus OX=10090 GN=Rims1	0	55.554	9	9	46	9	1184	132.9	9.33	85.58	9	cell differentiation;cell organization and biogenesis;regulation of biological process;transport	membrane	metal ion binding;protein binding;RNA binding	Pf00168, Pf00595, Pf01485, Pf02318	116837		Rims1	1				0	0	95.1	88.2	89.1	85.9	112.8	147.7	115.3	167.5	169.9	64.8	57	106.9	24.9	14	28.4	289.2	186.3	124	62.3	102.9	59.4	97	56.1
Q9Z0J4	Nos1	Nitric oxide synthase, brain OS=Mus musculus OX=10090 GN=Nos1 PE=1 SV=1	0.012	2.734	1	1	1	1	1429	160.4	7.15	1.81	1	cellular homeostasis;metabolic process;regulation of biological process;response to stimulus	cytoplasm;cytoskeleton;cytosol;endoplasmic reticulum;membrane;mitochondrion;nucleus;vacuole	catalytic activity;metal ion binding;nucleotide binding;protein binding	Pf00175, Pf00258, Pf00595, Pf00667, Pf02898, Pf13180	18125	ENSMUSG00000029361.18	Nos1	5	Arginine and proline metabolism; Amyotrophic lateral sclerosis (ALS); Metabolic pathways; Phagosome; Long-term depression; Calcium signaling pathway; Salivary secretion; Alzheimer's disease; Circadian entrainment; Arginine biosynthesis	Nitric oxide stimulates guanylate cyclase; ROS, RNS production in phagocytes; Ion homeostasis	Alzheimers Disease; Spinal Cord Injury; Focal Adhesion-PI3K-Akt-mTOR-signaling pathway; Myometrial Relaxation and Contraction Pathways	23	0	118.6	112.6	118.8	99	111.7		108.6	121.8	128.5	98	96.2	113.5	61.8	68.1	64.7	138.8	143.1	133.9	71.3	98.8	104.8	100.5	85.1
P63260	Actg1	Actin, cytoplasmic 2 OS=Mus musculus OX=10090 GN=Actg1 PE=1 SV=1	0	856.015	89	34	6705	1	375	41.8	5.48	18523.7	34	cell organization and biogenesis	cytoplasm;cytoskeleton;cytosol;membrane;nucleus	nucleotide binding;protein binding;structural molecule activity	Pf00022	11465	ENSMUSG00000062825.15	Actg1	11	Oxytocin signaling pathway; Leukocyte transendothelial migration; Hypertrophic cardiomyopathy (HCM); Regulation of actin cytoskeleton; Arrhythmogenic right ventricular cardiomyopathy (ARVC); Focal adhesion; Hippo signaling pathway; Platelet activation; Dilated cardiomyopathy; Adherens junction; Phagosome; Proteoglycans in cancer; Salmonella infection; Thyroid hormone signaling pathway; Rap1 signa…	Interaction between L1 and Ankyrins; VEGFA-VEGFR2 Pathway; Adherens junctions interactions; Regulation of actin dynamics for phagocytic cup formation; RHO GTPases activate IQGAPs; Formation of annular gap junctions; RHO GTPases Activate Formins; Recycling pathway of L1; RHO GTPases Activate WASPs and WAVEs; Cell-extracellular matrix interactions; Clathrin-mediated endocytosis; EPHB-mediated forwa…	Striated Muscle Contraction; Myometrial Relaxation and Contraction Pathways; Regulation of Actin Cytoskeleton; Focal Adhesion	56	0	93.2	102.9	113.1	87.6	99.5	93.9	81.3	74.4	98.4	141.6	117.5	92.6	157.6	85	89.8	87	88.1	83.2	110.7	98.9	94.9	105.5	107
Q99KP6	Prpf19	Pre-mRNA-processing factor 19 OS=Mus musculus OX=10090 GN=Prpf19 PE=1 SV=1	0	44.319	19	5	32	5	504	55.2	6.61	106.92	5	cell organization and biogenesis;cell proliferation;metabolic process;regulation of biological process;response to stimulus	cytoplasm;cytoskeleton;membrane;nucleus;spliceosomal complex	catalytic activity;metal ion binding;protein binding	Pf00400, Pf04564, Pf08606, Pf11789	28000	ENSMUSG00000024735.13	Prpf19	19	Ubiquitin mediated proteolysis; Spliceosome	mRNA Splicing - Major Pathway; Dual incision in TC-NER; Gap-filling DNA repair synthesis and ligation in TC-NER; Formation of TC-NER Pre-Incision Complex		12	0	168	169.3	117.6	75.6	120.4	70	76.6	164.3	222.4	62.1	78.3	91.2		43.2		123.1	148.6	118.8	44.2	194.1	41.2	57.5	110.5
Q9D8B4	Ndufa11	NADH dehydrogenase [ubiquinone] 1 alpha subcomplex subunit 11 OS=Mus musculus OX=10090 GN=Ndufa11 PE=1 SV=2	0	72.109	55	6	126	6	141	15	8.35	402.63	6	cell organization and biogenesis;metabolic process;transport	membrane;mitochondrion		Pf02466	69875		Ndufa11	17			Oxidative phosphorylation	1	0	109	134	64.8	38.8	81.4		103.7	88.5	100.7	99.9	142.7	142.1	171.5	96.4	113.9	76	64.2	90	100.3	130.6	159.7	120.5	113.7
P28741	Kif3a	Kinesin-like protein KIF3A OS=Mus musculus OX=10090 GN=Kif3a PE=1 SV=2	0	16.043	4	2	4	2	701	80.1	6.54	7.59	2	cell organization and biogenesis;cell proliferation;cellular component movement;regulation of biological process;response to stimulus	cytoplasm;cytoskeleton;cytosol	catalytic activity;motor activity;nucleotide binding;protein binding	Pf00225, Pf03938	16568	ENSMUSG00000018395.19	Kif3a	11	Hedgehog signaling pathway	Intraflagellar transport; Kinesins; COPI-dependent Golgi-to-ER retrograde traffic; MHC class II antigen presentation; Activation of SMO; Hedgehog 'off' state	Endochondral Ossification; Insulin Signaling	22	0	129.1	125.5	111.6	124.5	90.8	179.7	84.2	123	85.3	69	44.6	73	85.7	42.9	86.4	138.4	135.8	80.8	106	106.1	101.5	67.3	111.5
Q9DB60	Prxl2b	Prostamide/prostaglandin F synthase OS=Mus musculus OX=10090 GN=Prxl2b PE=1 SV=1	0	26.297	29	4	18	4	201	21.7	6.74	37.09	4	metabolic process	cytoplasm;cytosol;endoplasmic reticulum	antioxidant activity;catalytic activity;nucleotide binding	Pf00152, Pf13911	66469	ENSMUSG00000029059.9	2810405K02Rik; Fam213b	4	Metabolic pathways; Arachidonic acid metabolism			2	0	120.5	87.1	124.7	39	50	503.3	122.3	60.8	141.6	44.6	44.1	38.1	45.4	22.4	41.6	136.4	128.6	125.4	116.1	73.5	45.3	112.5	83.4
Q8BI08	Mal2	Protein MAL2 OS=Mus musculus OX=10090 GN=Mal2 PE=1 SV=1	0	29.381	18	2	36	2	175	19.1	6.49	82.41	2	cell organization and biogenesis;transport	membrane	structural molecule activity	Pf01284	105853	ENSMUSG00000024479.2	Mal2	15				0	0	83.2	99.4	118.5	66.2	109.8	216.7	90.1	107.1	112.5	90.9	96.9	90.7	65.8	64.8	76.5	119.4	114.4	122.6	81.7	100.3	90.6	74.1	104.4
P28184	Mt3	Metallothionein-3 OS=Mus musculus OX=10090 GN=Mt3 PE=1 SV=1	0	26.052	24	1	49	1	68	7	7.47	77.52	1	cell death;cell organization and biogenesis;cellular homeostasis;metabolic process;regulation of biological process;response to stimulus;transport	cytoplasm;cytosol;endoplasmic reticulum;membrane;nucleus;ribosome	enzyme regulator activity;metal ion binding		17751	ENSMUSG00000031760.9	Mt3	8		Metallothioneins bind metals		3	0	122.3		122.2	114.4	148.7	182.4	137	134.4	101.3	81.7	70.6	108	32.7	90.6	98.8	78.7	93.7	113.7	76.3	101.1	89.2	116.2	85
Q8BPN8	Dmxl2	DmX-like protein 2 OS=Mus musculus OX=10090 GN=Dmxl2 PE=1 SV=3	0	247.43	14	32	233	32	3032	338	6.42	527.34	32	cell organization and biogenesis;cellular homeostasis	membrane	protein binding	Pf00400, Pf12234	235380	ENSMUSG00000041268.17	Dmxl2	9				0	0	119.6	121.7	119.9	89.5	112.7	130.9	115.6	105.5	123.5	85.1	90.1	81.3	37	36.3	32.8	156.3	146.9	134.4	82.1	105.3	92.2	106.6	95.6
Q9R269	Ppl	Periplakin OS=Mus musculus OX=10090 GN=Ppl PE=1 SV=1	0.019	2.224	1	1	2	1	1755	203.9	5.54	3.93	1	metabolic process	cytoplasm;cytoskeleton;membrane;mitochondrion;nucleus	protein binding	Pf00681, Pf04111, Pf04156	19041		Ppl	16				0	0	99.8		82.4	110.2	116.3	180.6	127.5	109.8	156.9	66.3	72.7	122.8	35.2	69.2	56.5	131.1	132	169.7	112.3	82.6	85.4	106.3	96.5
Q91VR5	Ddx1	ATP-dependent RNA helicase DDX1 OS=Mus musculus OX=10090 GN=Ddx1 PE=1 SV=1	0	66.332	21	10	60	10	740	82.4	7.21	154.71	10	development;metabolic process;regulation of biological process;response to stimulus	cytoplasm;cytosol;membrane;nucleus	catalytic activity;DNA binding;nucleotide binding;protein binding;RNA binding	Pf00270, Pf00271, Pf00622	104721	ENSMUSG00000037149.9	Ddx1	12			mRNA processing	1	0	173.2	112.8	91	92.6	106.1	101.3	95.9	140.1	137.9	103.7	110.1	93.3	43.6	14	40.2	162.5	170.1	140.7	74.4	68.1	98.6	78.7	65.6
P62264	Rps14	40S ribosomal protein S14 OS=Mus musculus OX=10090 GN=Rps14 PE=1 SV=3	0	108.265	42	9	117	9	151	16.3	10.05	371	9	cell differentiation;cell organization and biogenesis;metabolic process;regulation of biological process	membrane;mitochondrion;ribosome	RNA binding;structural molecule activity;translation regulator activity	Pf00411	20044	ENSMUSG00000024608.10	Rps14	18	Ribosome	L13a-mediated translational silencing of Ceruloplasmin expression; Nonsense Mediated Decay (NMD) independent of the Exon Junction Complex (EJC); Nonsense Mediated Decay (NMD) enhanced by the Exon Junction Complex (EJC); Ribosomal scanning and start codon recognition; GTP hydrolysis and joining of the 60S ribosomal subunit; Formation of a pool of free 40S subunits; Major pathway of rRNA processing…	Cytoplasmic Ribosomal Proteins; mRNA processing	22	0	80.6	73.6	120.3	119.3	114	153.2	124.5	136.5	134.3	54.8	77.5	102.7	12.7	48	61.9	146.1	153.4	154.7	114.3	108.2	90.7	69.6	69.8
Q8VI56	Lrp4	Low-density lipoprotein receptor-related protein 4 OS=Mus musculus OX=10090 GN=Lrp4 PE=1 SV=3	0.023	2.157	1	1	6	1	1905	211.8	5.39	10.56	1	cell differentiation;cell organization and biogenesis;development;regulation of biological process;response to stimulus;transport	cell surface;membrane	metal ion binding;protein binding;receptor activity;signal transducer activity	Pf00057, Pf00058, Pf07645, Pf08450, Pf12662, Pf14670	228357	ENSMUSG00000027253.15	Lrp4	2				0	0		43.1		112.5	57.6	132.1	106.3	106.5	106.8	107.1	114.2	137.5	98.9	213.1	211.3	28.9	29.9	34.3	126.1	128.1	109.1	135.6	133.7
P51660	Hsd17b4	Peroxisomal multifunctional enzyme type 2 OS=Mus musculus OX=10090 GN=Hsd17b4 PE=1 SV=3	0	38.928	14	8	46	8	735	79.4	8.57	51.3	8	cell differentiation;metabolic process	membrane;mitochondrion	catalytic activity;protein binding	Pf00106, Pf01575, Pf02036, Pf08659, Pf13452, Pf13561, Pf14864	15488	ENSMUSG00000024507.6	Hsd17b4	18	Metabolic pathways; Primary bile acid biosynthesis; Peroxisome	Beta-oxidation of pristanoyl-CoA; Beta-oxidation of very long chain fatty acids; Synthesis of bile acids and bile salts via 7alpha-hydroxycholesterol; alpha-linolenic acid (ALA) metabolism	Steroid Biosynthesis	16	0	153.4	135	141.2	68.7	127.9	80.2	123.6	125.7	124.4	86.3	88.7	39.4	53.7	43.2	68.3	129.6	134.6	103.8	91.2	94.7	108.1	114.2	75.5
O88952	Lin7c	Protein lin-7 homolog C OS=Mus musculus OX=10090 GN=Lin7c PE=1 SV=2	0	58.857	43	8	108	4	197	21.8	8.43	275.02	8	cell organization and biogenesis;transport	cytoplasm;membrane	protein binding	Pf00595, Pf02828, Pf09829	22343	ENSMUSG00000027162.7	Lin7c	2		Dopamine Neurotransmitter Release Cycle		4	4	130.6	99.5	103.9	123.5	89.1	126.7	115.5	109.4	124.2	96.5	120.1	71.7	39.6	59.1	69.7	120.2	95.1	133.9	69	110.5	98.2	106.1	114
P46638	Rab11b	Ras-related protein Rab-11B OS=Mus musculus OX=10090 GN=Rab11b PE=1 SV=3	0	110.299	60	12	306	12	218	24.5	5.94	672.64	12	metabolic process;regulation of biological process;response to stimulus;transport	cytoplasm;endosome;membrane;mitochondrion	catalytic activity;nucleotide binding;protein binding	Pf00025, Pf00071, Pf01926, Pf08477, Pf13401	19326	ENSMUSG00000077450.12	Rab11b	17	Endocytosis; AMPK signaling pathway; Vasopressin-regulated water reabsorption	TBC/RABGAPs; RAB geranylgeranylation	Focal Adhesion-PI3K-Akt-mTOR-signaling pathway	11	0	100.5	104.7	115.8	107.6	111.2	122.6	100.9	102.8	113.2	93.6	110.7	102.9	84.2	92.6	90.7	99	96.3	101.1	85.1	93.1	88.4	96	83.6
Q9Z0R4	Itsn1	Intersectin-1 OS=Mus musculus OX=10090 GN=Itsn1 PE=1 SV=2	0	19.414	5	4	11	4	1714	194.2	7.91	23.35	4	cell differentiation;cellular component movement;metabolic process;regulation of biological process;response to stimulus;transport	cytosol;membrane	catalytic activity;enzyme regulator activity;metal ion binding;nucleotide binding;protein binding;structural molecule activity	Pf00018, Pf00168, Pf00169, Pf00621, Pf02050, Pf02463, Pf02841, Pf03357, Pf03938, Pf04111, Pf04156, Pf04502, Pf04709, Pf05262, Pf05557, Pf06818, Pf07111, Pf07653, Pf07888, Pf09726, Pf09731, Pf09756, Pf10174, Pf10186, Pf11559, Pf11600, Pf12072, Pf12128, Pf12763, Pf13868, Pf14604, Pf14915, Pf15346, Pf15558, Pf15619	16443	ENSMUSG00000022957.19	Itsn1	16		Rho GTPase cycle; NRAGE signals death through JNK; G alpha (12/13) signalling events; Signalling by NGF; Cargo recognition for clathrin-mediated endocytosis; EPHB-mediated forward signaling		19	0	135.5	134.9	102	85.4	111.6		115.3	164.3	130.5	102.8	93.3	88.2	62.5	68.3	76.7	129.7	117.2	104.7	78.2	126.8	97.5	68.9	113.2
O70228	Atp9a	Probable phospholipid-transporting ATPase IIA OS=Mus musculus OX=10090 GN=Atp9a PE=1 SV=3	0	23.358	4	4	49	4	1047	118.5	7.69	102.99	4	cell organization and biogenesis;transport	endosome;Golgi;membrane	catalytic activity;metal ion binding;nucleotide binding;transporter activity	Pf00122, Pf00702, Pf01757, Pf13246	11981	ENSMUSG00000027546.15	Atp9a	2				0	0	107.9	128.2	138.3	85.7	113.9	113.6	70.1	116	155	88.6	101.4	61.8	17.1	91.4	29.5	141	137.5	162.6	119.5	98.9	105.2	84.3	95.1
P62311	Lsm3	U6 snRNA-associated Sm-like protein LSm3 OS=Mus musculus OX=10090 GN=Lsm3 PE=1 SV=2	0.002	6.258	20	2	10	2	102	11.8	4.7	16.97	2	cell organization and biogenesis;metabolic process	nucleus;spliceosomal complex	RNA binding	Pf01423	67678	ENSMUSG00000034192.5	Lsm3	6	RNA degradation; Spliceosome	mRNA Splicing - Major Pathway; mRNA decay by 5' to 3' exoribonuclease		8	0	143.2	250.7	275.3	156.7	97.1		178.3	203.5	111.8			93.7		95.2		127.1	199.1	122.2	75	185.5			85.7
Q9EPR4	Slc23a2	Solute carrier family 23 member 2 OS=Mus musculus OX=10090 GN=Slc23a2 PE=1 SV=2	0	14.017	4	2	18	2	648	70	7.5	42.84	2	metabolic process;response to stimulus;transport	cytoplasm;membrane	transporter activity	Pf00860	54338	ENSMUSG00000027340.15	Slc23a2	2		Vitamin C (ascorbate) metabolism		4	0	84.1	52.4	92.5	178.7	114.2	151.9	115.5	165.4	125.3	76.3	87.7	112.9	49	59.3	78.1	131.4	107.3	179.6	65.5	67.9	83.6	77.4	66.9
Q9QZ88	Vps29	Vacuolar protein sorting-associated protein 29 OS=Mus musculus OX=10090 GN=Vps29 PE=1 SV=1	0	57.356	48	7	145	7	182	20.5	6.79	232.92	7	transport	cytoplasm;cytosol;endosome;membrane	catalytic activity;metal ion binding;protein binding;transporter activity	Pf00149, Pf12850	56433	ENSMUSG00000029462.18	Vps29	5	Endocytosis	WNT ligand biogenesis and trafficking		4	0	108	86.3	136	92.7	102.2	187.4	93.1	103.7	104.7	100.4	66.5	96.8	36.2	74.2	71.7	123.9	123.3	114	91.7	92.6	104.4	101.3	84.9
Q07235	Serpine2	Glia-derived nexin OS=Mus musculus OX=10090 GN=Serpine2 PE=1 SV=2	0.001	6.42	7	2	3	2	397	44.2	9.85	1.79	2	cell differentiation;cell organization and biogenesis;coagulation;development;regulation of biological process;response to stimulus;transport	cytosol;extracellular;membrane	enzyme regulator activity;protein binding	Pf00079	20720	ENSMUSG00000026249.10	Serpine2	1		Common Pathway of Fibrin Clot Formation; Intrinsic Pathway of Fibrin Clot Formation		4	0	161.1	169.9	191.2	87	109.9	132.5	118.5	157.9	91.1	82.5	216.4	68.2		33.4		164.6	168.8	124.9	20.1		65.5	60.4	63.8
P70426	Rit1	GTP-binding protein Rit1 OS=Mus musculus OX=10090 GN=Rit1 PE=1 SV=1	0.004	4.594	6	2	3	2	219	25.2	9.2	2	2	regulation of biological process;response to stimulus	membrane	catalytic activity;nucleotide binding;protein binding	Pf00025, Pf00071, Pf08477	19769	ENSMUSG00000028057.14	Rit1	3				0	0	21.3	21.8	20.3	28.1	16.6	29.1	16.9	13.7	16.3	18.3	20.7	16.4	192.2	183.7	190.5	28.5	19.2	27.5	232.9	267.5	262.6	258.9	264.4
Q7TQF7	Amph	Amphiphysin OS=Mus musculus OX=10090 GN=Amph PE=1 SV=1	0	213.144	29	17	469	15	686	75	4.63	1319.01	17	response to stimulus;transport	cytoplasm;cytoskeleton;membrane	protein binding	Pf00018, Pf03114, Pf14604	218038	ENSMUSG00000021314.11	Amph	13	Endocytosis; Fc gamma R-mediated phagocytosis	Clathrin-mediated endocytosis		5	2	118.1	112	113.5	112.2	115.4	91.1	96.7	111.4	114.8	76.3	84.2	85.5	57.4	52.5	62.3	131.1	142.8	144.4	92.3	101.2	91.9	91.4	99.6
Q80UG5	Septin9	Septin-9 OS=Mus musculus OX=10090 GN=Septin9 PE=1 SV=1	0	20.821	10	4	21	4	583	65.5	8.9	50.79	4	cell division;cell organization and biogenesis;regulation of biological process	cytoplasm;cytoskeleton	catalytic activity;nucleotide binding;protein binding	Pf00735, Pf01926, Pf03193, Pf04548	53860	ENSMUSG00000059248.13	Sept9	11	Bacterial invasion of epithelial cells			1	0	211.2	133.6	155.7	103.5	161.1		105.2	192.2	75	66.2		50.3	60.5		58.5	140.5	129.5	100.1	104.9	55.9	206.3	41.7	70.8
P20065-2	Tmsb4x	Isoform Short of Thymosin beta-4 OS=Mus musculus OX=10090 GN=Tmsb4x	0	111.818	82	5	161	5	44	5.1	5.06	513.97	5	cell organization and biogenesis;regulation of biological process	cytoplasm;cytoskeleton;cytosol;nucleus	protein binding	Pf01290	19241	ENSMUSG00000049775.16	Tmsb4x	X	Regulation of actin cytoskeleton		Regulation of Actin Cytoskeleton	2	0	95.3	88.6	111.6	166.6	170	163.6	94.4	98.2	110.3	55.4	66.3	44.4	56.4	45.2	64.8	142.5	147.7	143.8	86	111.6	93.2	77	92.4
Q8CBW3	Abi1	Abl interactor 1 OS=Mus musculus OX=10090 GN=Abi1 PE=1 SV=3	0	70.56	20	9	90	4	481	52.3	7.64	182.66	9	cell organization and biogenesis;cellular component movement;metabolic process;regulation of biological process	cytoplasm;cytoskeleton;membrane;nucleus	enzyme regulator activity;protein binding	Pf00018, Pf07653, Pf07815, Pf14604	11308	ENSMUSG00000058835.14	Abi1	2		RHO GTPases Activate WASPs and WAVEs; VEGFA-VEGFR2 Pathway; Regulation of actin dynamics for phagocytic cup formation	EGFR1 Signaling Pathway; Toll Like Receptor signaling	13	5	124.9	102.5	140.9	132	89.1	80.5	112.2	133.4	159.3	65.7	94.3	80	13.7	32.4	31.1	158.9	164.7	131.9	86	118.7	99.3	81.6	95.8
Q91WQ3	Yars1	Tyrosine--tRNA ligase, cytoplasmic OS=Mus musculus OX=10090 GN=Yars1 PE=1 SV=3	0	156.216	55	26	247	26	528	59.1	7.01	473.02	26	metabolic process	cytoplasm;cytosol	catalytic activity;nucleotide binding;RNA binding	Pf00579, Pf01588	107271		Yars	4	Aminoacyl-tRNA biosynthesis			1	0	136	105	113.6	95.7	107.2	141.7	91.3	158.7	109.5	92.1	110.4	104.4	32.4	46.6	27.1	120.1	151.3	133.7	74.3	101.9	107	86.8	69.5
Q9R0P6	Sec11a	Signal peptidase complex catalytic subunit SEC11A OS=Mus musculus OX=10090 GN=Sec11a PE=1 SV=1	0	21.353	18	4	23	4	179	20.6	9.33	64.93	4	metabolic process	endoplasmic reticulum;membrane	catalytic activity	Pf00717	56529	ENSMUSG00000025724.12	Sec11a	7	Protein export	Synthesis, secretion, and deacylation of Ghrelin		4	0	151.3	109.8	122.6	118.1	124.4	53.4	135.9	146.5	128.7	49.2	30.3	86.8	59.4	86.2	86.7	106.7	100.9	122.4	88.3	120.7	82.2	106.4	79.1
P62484	Abi2	Abl interactor 2 OS=Mus musculus OX=10090 GN=Abi2 PE=1 SV=1	0	57.072	17	8	77	3	446	49.4	6.01	144.49	8	cell organization and biogenesis;cellular component movement;metabolic process;regulation of biological process;response to stimulus	cytoplasm;cytoskeleton;cytosol	enzyme regulator activity;protein binding	Pf00018, Pf07653, Pf07815, Pf14604	329165	ENSMUSG00000026782.15	Abi2	1	Regulation of actin cytoskeleton		Regulation of Actin Cytoskeleton	2	0	151.1	143.6	174.1	38	162.6	51.7	146.2	104.6	153.1	83.3	111.9	49.1		18.4	43.9	177.7	165.6	104.9	37.1	104.7	131.1	119	63.6
Q8BX10-2	Pgam5	Isoform 2 of Serine/threonine-protein phosphatase PGAM5, mitochondrial OS=Mus musculus OX=10090 GN=Pgam5	0	76.138	56	13	121	1	287	31.8	9.04	268.83	13	cell death	membrane;mitochondrion	catalytic activity;enzyme regulator activity;protein binding;signal transducer activity	Pf00300	72542	ENSMUSG00000029500.16	Pgam5	5				0	12	121.9	114.3	107.1	100.5	104.1	155.9	101.9	110.6	85.3	57.2	97.5	59.8	58.9	48.8	77	128.6	138.4	143.6	123.4	110.1	85.7	89.7	98.3
P70297	Stam	Signal transducing adapter molecule 1 OS=Mus musculus OX=10090 GN=Stam PE=1 SV=3	0	25.698	7	3	26	3	548	59.7	4.84	31.11	3	transport	cytoplasm;endosome;membrane	protein binding	Pf00018, Pf00790, Pf07653, Pf14604	20844	ENSMUSG00000026718.17	Stam	2	Endocytosis; Jak-STAT signaling pathway	Endosomal Sorting Complex Required For Transport (ESCRT); EGFR downregulation; Cargo recognition for clathrin-mediated endocytosis; Metalloprotease DUBs; Negative regulation of MET activity	IL-7 Signaling Pathway; IL-2 Signaling Pathway	19	0	139.6	132.4	137.3	110.1	161.2	61.1	38.6	110.3	155.8	43.1	124.7	126.1	42.7	40.9		152	143.6	170.6	74.9	115.2	55.9	57.7	90.4
Q9JHR7	Ide	Insulin-degrading enzyme OS=Mus musculus OX=10090 GN=Ide PE=1 SV=1	0	143.951	29	21	156	21	1019	117.7	6.54	246.51	21	cell organization and biogenesis;cellular homeostasis;metabolic process;regulation of biological process	cell surface;cytoplasm;cytosol;extracellular;membrane;mitochondrion;nucleus;organelle lumen;proteasome	catalytic activity;metal ion binding;nucleotide binding;protein binding	Pf00675, Pf05193	15925		Ide	19				0	0	109.7	115.1	109.9	89.7	94.3	122.1	99.8	150.5	112.5	78.3	99.5	97.8	69	86.1	105.3	121.1	120.6	87.8	107.7	123	85	70.4	101.2
Q91V61	Sfxn3	Sideroflexin-3 OS=Mus musculus OX=10090 GN=Sfxn3 PE=1 SV=1	0	108.22	40	12	244	11	321	35.4	9.51	673.83	12	transport	membrane;mitochondrion	transporter activity	Pf03820	94280	ENSMUSG00000025212.16	Sfxn3	19				0	1	96.6	105.9	122.5	112.6	95.2	130.5	96.5	94.9	96.1	92.3	86.2	85.4	80.5	100.5	96.2	116.1	121.1	106.4	106	109	92.5	77.2	94.6
P62869	Elob	Elongin-B OS=Mus musculus OX=10090 GN=Elob PE=1 SV=1	0	61.47	53	6	86	6	118	13.2	5.01	249	6	metabolic process;regulation of biological process	nucleus	protein binding	Pf00240	67673	ENSMUSG00000055839.5	Tceb2; Elob	17	Ubiquitin mediated proteolysis; HIF-1 signaling pathway; Pathways in cancer; Renal cell carcinoma	RNA Polymerase II Pre-transcription Events; TP53 Regulates Transcription of DNA Repair Genes; Formation of RNA Pol II elongation complex ; Neddylation; Oxygen-dependent proline hydroxylation of Hypoxia-inducible Factor Alpha		20	0	123.4	108.3	94.5	110.3	92	105.2	112.9	88.5	123	94.2	80.7	83	61.9	45.3	92.1	153.1	143.6	144.4	53.2	111.7	94.4	114.9	80.4
Q91ZZ3	Sncb	Beta-synuclein OS=Mus musculus OX=10090 GN=Sncb PE=1 SV=1	0	103.33	47	7	337	4	133	14	4.37	1216.19	7	cell communication;cell organization and biogenesis;metabolic process;regulation of biological process	cytoplasm;mitochondrion	metal ion binding;protein binding	Pf01387	104069	ENSMUSG00000034891.13	Sncb	13				0	0	118.2	106.2	99.1	103.7	112.5	117.7	95.7	102.6	107.9	110.1	107	93.7	92.4	65.5	63.7	116.4	122.5	114.3	77.5	97.2	97	92.7	90
Q9Z0J0	Npc2	NPC intracellular cholesterol transporter 2 OS=Mus musculus OX=10090 GN=Npc2 PE=1 SV=1	0	27.87	40	4	33	4	149	16.4	7.68	75.14	4	metabolic process;response to stimulus;transport	endoplasmic reticulum;extracellular;vacuole	protein binding;transporter activity	Pf02221	67963	ENSMUSG00000021242.8	Npc2	12	Lysosome	Neutrophil degranulation; LDL clearance	TYROBP Causal Network	9	0	122	124.1	137.2	86.2	108.1	140.3	114.9	136.5	166.4	71.6	123.3	142.9	84.3	58.5	102.8	124.1	93.5	93.6	43.9	51.2	67.2	64.4	48.1
Q640P2	Angptl1	Angiopoietin-related protein 1 OS=Mus musculus OX=10090 GN=Angptl1 PE=2 SV=1	0.048	1.614	4	1	1	1	490	56.3	8.56	2.27	1	regulation of biological process;response to stimulus	extracellular	protein binding	Pf00147	72713	ENSMUSG00000033544.6	Angptl1	1				0	0	118.6			60	87.6			118	110	172.4	225.5		278.2	142.3	174.1			66.9	84.9	109.4		212.2	184.7
P62274	Rps29	40S ribosomal protein S29 OS=Mus musculus OX=10090 GN=Rps29 PE=1 SV=2	0	12.027	48	3	21	3	56	6.7	10.13	23.75	3	metabolic process;regulation of biological process	ribosome	metal ion binding;structural molecule activity	Pf00253	20090	ENSMUSG00000034892.8	Rps29	12	Ribosome	L13a-mediated translational silencing of Ceruloplasmin expression; Nonsense Mediated Decay (NMD) independent of the Exon Junction Complex (EJC); Nonsense Mediated Decay (NMD) enhanced by the Exon Junction Complex (EJC); Ribosomal scanning and start codon recognition; GTP hydrolysis and joining of the 60S ribosomal subunit; Formation of a pool of free 40S subunits; SRP-dependent cotranslational pr…	Cytoplasmic Ribosomal Proteins; mRNA processing	19	0	125.6	104.2	128.5	94.3	98.2	118.6	105.2	115.7	103.7	89.8	96.6	85.7	57.7	62.8	74.3	135.2	116.2	105.2	73.7	124	113.9	51.7	108.8
Q9CQA3	Sdhb	Succinate dehydrogenase [ubiquinone] iron-sulfur subunit, mitochondrial OS=Mus musculus OX=10090 GN=Sdhb PE=1 SV=1	0	95.378	48	12	284	12	282	31.8	8.68	464.89	12	metabolic process;transport	membrane;mitochondrion	catalytic activity;metal ion binding	Pf13085, Pf13183, Pf13534	67680	ENSMUSG00000009863.14	Sdhb	4	Citrate cycle (TCA cycle); Metabolic pathways; Huntington's disease; Non-alcoholic fatty liver disease (NAFLD); Oxidative phosphorylation; Parkinson's disease; Alzheimer's disease; Carbon metabolism	Citric acid cycle (TCA cycle)	Electron Transport Chain; TCA Cycle	14	0	113.3	104.2	108.6	101.1	106.6	106	100.2	105	107.5	110	89.2	84.7	97.1	76.2	97.5	100.7	104.3	93.3	87.9	112	105.6	98.5	100.7
Q9ESW4	Agk	Acylglycerol kinase, mitochondrial OS=Mus musculus OX=10090 GN=Agk PE=1 SV=1	0	49.688	23	7	31	7	421	46.9	8.4	75.19	7	cell organization and biogenesis;metabolic process;transport	membrane;mitochondrion	catalytic activity;nucleotide binding	Pf00781	69923	ENSMUSG00000029916.11	Agk	6	Metabolic pathways; Glycerolipid metabolism	Glycerophospholipid biosynthesis		6	0	95.5	54.7	166.6	125	118.6	152.9	126.7	110.7	118	71.7	33	38.4	93.5	26.9		226.6	217.8	185.4	115.2	82.8	107.2	36.6	96
Q9JL56	Gde1	Glycerophosphodiester phosphodiesterase 1 OS=Mus musculus OX=10090 GN=Gde1 PE=1 SV=1	0.002	6.16	8	2	4	2	331	37.6	6.9	6.45	2	metabolic process;regulation of biological process;response to stimulus	membrane	catalytic activity;metal ion binding	Pf03009	56209	ENSMUSG00000033917.15	Gde1	7		Glycerophospholipid catabolism		5	0	105.6	101	111.7	94.6	99.9	169	90.9	101	103.3	79.9	85.8	72.1	55.3	72.9	80	134.4	157.8	122	94.2	116.7	103.1	82.7	98.2
O08795	Prkcsh	Glucosidase 2 subunit beta OS=Mus musculus OX=10090 GN=Prkcsh PE=1 SV=1	0	59.031	22	12	95	12	521	58.8	4.46	207.21	12	cell organization and biogenesis;metabolic process;regulation of biological process	endoplasmic reticulum	catalytic activity;metal ion binding;protein binding;RNA binding	Pf07915, Pf12999, Pf13015	19089	ENSMUSG00000003402.14	Prkcsh	9	Protein processing in endoplasmic reticulum	Regulation of Insulin-like Growth Factor (IGF) transport and uptake by Insulin-like Growth Factor Binding Proteins (IGFBPs); Post-translational protein phosphorylation; Calnexin/calreticulin cycle		8	0	111.1	123	121.5	104.7	62.6	155.5	89	114.3	115.4	62.4	84.1	85	38.1	58.4	78.2	141.2	138.7	131.3	103.9	146.9	72.3	103	103.9
Q9R013	Ctsf	Cathepsin F OS=Mus musculus OX=10090 GN=Ctsf PE=1 SV=1	0.009	2.955	2	1	1	1	462	51.6	6.55	1.69	1	metabolic process	vacuole	catalytic activity	Pf00112, Pf08246	56464	ENSMUSG00000083282.2	Ctsf	19	Lysosome; Apoptosis	MHC class II antigen presentation		5	0	162.5		157.6	189.2	115.1	427.9			157.2		91.2		108.2	108.8		145.5	181.1	154.4	166.6		115.6
Q9DB15	Mrpl12	39S ribosomal protein L12, mitochondrial OS=Mus musculus OX=10090 GN=Mrpl12 PE=1 SV=2	0	44.105	30	4	49	4	201	21.7	9.29	114.75	4	cell organization and biogenesis;metabolic process;regulation of biological process	mitochondrion;ribosome	structural molecule activity	Pf00542	56282	ENSMUSG00000039640.7	Mrpl12	11	Ribosome	Mitochondrial translation termination; Mitochondrial translation elongation		6	0	134.5	101	156.1	140.2	117.1	129.5	107.6	124.6	122.6	110	110	105.3	43.3	28	48.7	120.9	104.1	104.8	19.5	71.1	115.7	88.2	64.7
Q9CYN9	Atp6ap2	Renin receptor OS=Mus musculus OX=10090 GN=Atp6ap2 PE=1 SV=2	0	58.577	23	6	42	6	350	39.1	5.54	108.83	6	metabolic process;regulation of biological process	membrane	protein binding;receptor activity	Pf07850	70495	ENSMUSG00000031007.2	Atp6ap2	X	Renin-angiotensin system	Metabolism of Angiotensinogen to Angiotensins; Neutrophil degranulation	Oxidative phosphorylation	8	0	148.3	114.3	92.9	116.5	100.6	164.2	85.9	121	91.6	90.6	94.1	95.1	19.3	62.6	90.6	118	123.2	128.7	98.5	97.9	123.7	83.4	100.2
Q80XI3	Eif4g3	Eukaryotic translation initiation factor 4 gamma 3 OS=Mus musculus OX=10090 GN=Eif4g3 PE=1 SV=2	0	66.168	9	13	87	9	1579	174.8	5.53	147.42	13	metabolic process;regulation of biological process		protein binding;RNA binding	Pf02020, Pf02847, Pf02854	230861		Eif4g3	4	Viral myocarditis; RNA transport		Translation Factors; mRNA processing	4	0	100.3	60.3	93.3	139.9	92	168.1	108.5	163.1	125.8	82.4	53.5	92.6	81.1	80.4	77.2	115.8	123.9	109.9	97.6	107.9	81.8	77.4	84.8
Q8CIE6	Copa	Coatomer subunit alpha OS=Mus musculus OX=10090 GN=Copa PE=1 SV=2	0	116.284	17	16	122	16	1224	138.3	7.65	324.43	16	regulation of biological process;transport	cytoplasm;extracellular;Golgi;membrane	protein binding;structural molecule activity	Pf00400, Pf04053, Pf06957	12847	ENSMUSG00000026553.17	Copa	1		COPI-mediated anterograde transport; COPI-dependent Golgi-to-ER retrograde traffic		11	0	78.3	96.9	148.5	102.4	128	86.1	117.4	115.9	131.8	92.1	81.1	84.9	55.5	46.4	48	144.7	144.3	126.9	93	116.1	94.3	82.4	99.2
Q6NS60	Fbxo41	F-box only protein 41 OS=Mus musculus OX=10090 GN=Fbxo41 PE=1 SV=3	0	18.175	4	3	16	3	873	94.3	8.24	12.55	3	metabolic process		catalytic activity;protein binding	Pf00646, Pf12937	330369	ENSMUSG00000047013.15	Fbxo41	6		Neddylation; Antigen processing: Ubiquitination & Proteasome degradation		7	0		208.1	167.5	229.6					187.9	156.2	177		87	63.3	74.9	95.9	77.3	274.4	110.9	131.3	124.8	128.3	105.7
Q6ZQA6	Igsf3	Immunoglobulin superfamily member 3 OS=Mus musculus OX=10090 GN=Igsf3 PE=1 SV=2	0	17.179	3	3	13	3	1194	134.6	6.05	12.04	3	regulation of biological process;response to stimulus	cell surface;membrane		Pf07679	78908	ENSMUSG00000042035.11	Igsf3	3				0	0	142.7	122.3	128.6	121.1	109.6	225.8	113.3	116.1	113		62.2	59.6	133.4			148.3	168.6	169.8	60.9	109.1	63.5	97.4	79.7
Q8C522	Endod1	Endonuclease domain-containing 1 protein OS=Mus musculus OX=10090 GN=Endod1 PE=1 SV=2	0.004	4.609	2	1	13	1	501	55.2	6.16	19.91	1	metabolic process	extracellular;membrane	catalytic activity;metal ion binding	Pf01223	71946	ENSMUSG00000037419.9	Endod1	9		Platelet degranulation		4	0		99.9	119.4	92.1	148.9		112.8	113.3	97.8	77.9	110.8	116.8	106.3	120.4	91.9	121.8	132	135.7	84	115.5	93.6	91	111.2
O88487	Dync1i2	Cytoplasmic dynein 1 intermediate chain 2 OS=Mus musculus OX=10090 GN=Dync1i2 PE=1 SV=1	0	125.727	38	12	63	11	612	68.4	5.29	206.09	12	cellular component movement;regulation of biological process;transport	cytoplasm;cytoskeleton;mitochondrion	catalytic activity;motor activity;protein binding	Pf00400, Pf11540	13427	ENSMUSG00000027012.15	Dync1i2	2	Phagosome; Salmonella infection; Vasopressin-regulated water reabsorption	Anchoring of the basal body to the plasma membrane; AURKA Activation by TPX2; Loss of Nlp from mitotic centrosomes; Recruitment of mitotic centrosome proteins and complexes; COPI-mediated anterograde transport; Regulation of PLK1 Activity at G2/M Transition; Recruitment of NuMA to mitotic centrosomes; HSP90 chaperone cycle for steroid hormone receptors (SHR); Resolution of Sister Chromatid Cohesi…		48	1	127	122.8	107.5	113.4	87.8	162.7	96	116.4	96.2	81.1	105.8	83.9	27.8	11.1	64.8	177.8	161.3	139.2	108.1	95.7	95.6	97.3	39.8
Q62283	Tspan7	Tetraspanin-7 OS=Mus musculus OX=10090 GN=Tspan7 PE=1 SV=2	0	16.383	10	2	42	2	249	27.5	7.2	155.87	2	regulation of biological process;response to stimulus	membrane		Pf00335, Pf09874	21912	ENSMUSG00000058254.12	Tspan7	X	Transcriptional misregulation in cancer	Trafficking of GluR2-containing AMPA receptors		7	0	109.6	133.4	128.6	97	114.4	146.1	85	99.9	126	81.8	42.3	88.9	96.9	86.7	102	108	91.6	98.7	73.8	84.4	113.8	102.1	78.3
Q9CWF2	Tubb2b	Tubulin beta-2B chain OS=Mus musculus OX=10090 GN=Tubb2b PE=1 SV=1	0	1159.22	85	39	18727	2	445	49.9	4.89	48596.5	39	cell organization and biogenesis;cellular component movement;regulation of biological process	cytoplasm;cytoskeleton;nucleus	catalytic activity;nucleotide binding;protein binding;structural molecule activity	Pf00091, Pf03953, Pf10644	73710	ENSMUSG00000045136.5	Tubb2b	13	Phagosome; Gap junction	Intraflagellar transport; Hedgehog 'on' state; Hedgehog 'off' state		9	1	109.6	97.3	114.1	103.9	91.5	159.8	91.1	112.6	101.1	82.6	91	85.6	60.4	61.8	66.9	134.7	133.7	122.1	95.8	107.9	103.6	93.5	96.7
Q02105	C1qc	Complement C1q subcomponent subunit C OS=Mus musculus OX=10090 GN=C1qc PE=1 SV=2	0.002	6.149	4	1	9	1	246	26	8.54	10.51	1	defense response;metabolic process;regulation of biological process;response to stimulus	extracellular;membrane	protein binding	Pf00229, Pf00386, Pf01391	12262	ENSMUSG00000036896.5	C1qc	4	Chagas disease (American trypanosomiasis); Staphylococcus aureus infection; Complement and coagulation cascades; Pertussis; Prion diseases; Systemic lupus erythematosus	Regulation of Complement cascade; Classical antibody-mediated complement activation	Oxidative Damage; Complement Activation, Classical Pathway; TYROBP Causal Network; Microglia Pathogen Phagocytosis Pathway; Complement and Coagulation Cascades	18	0	89.8	101.6	146.3	62.4	105.2	240.2	92.5	77.7	106.9	100.2	94.1	110.9	88.1	76.8	69.2	119.9	109.2	119.1	79.5	69.3	100.3	78.2	66.7
P10711	Tcea1	Transcription elongation factor A protein 1 OS=Mus musculus OX=10090 GN=Tcea1 PE=1 SV=2	0	22.926	15	4	12	4	301	33.9	8.38	31.34	4	cell differentiation;metabolic process;regulation of biological process	nucleus	DNA binding;metal ion binding;protein binding	Pf01096, Pf07500, Pf08711	21399	ENSMUSG00000033813.15	Tcea1	1		Dual incision in TC-NER; RNA Polymerase II Pre-transcription Events; TP53 Regulates Transcription of DNA Repair Genes; Formation of RNA Pol II elongation complex ; Formation of TC-NER Pre-Incision Complex; Gap-filling DNA repair synthesis and ligation in TC-NER		14	0	165.9	174.2	169.8	43.4	102.6	162.6	143.6	70.1	108.5	80.6	136.1	130.2			29.3	167	153.2	194.2	58.7	35.8	95.2	32.1	31.4
Q9EPU0	Upf1	Regulator of nonsense transcripts 1 OS=Mus musculus OX=10090 GN=Upf1 PE=1 SV=2	0	50.888	10	8	37	8	1124	123.9	6.61	27.5	8	cell organization and biogenesis;cellular homeostasis;metabolic process;regulation of biological process;response to stimulus	chromosome;cytoplasm;cytosol;nucleus;spliceosomal complex	catalytic activity;DNA binding;metal ion binding;nucleotide binding;protein binding;RNA binding	Pf04851, Pf09416, Pf13086, Pf13087, Pf13245, Pf13604	19704	ENSMUSG00000058301.8	Upf1	8	mRNA surveillance pathway; RNA transport	Nonsense Mediated Decay (NMD) independent of the Exon Junction Complex (EJC); Nonsense Mediated Decay (NMD) enhanced by the Exon Junction Complex (EJC)		6	0	121.4	124.8	138.6	95.5	123.1	179.8	113	95	103.1	106.4	14.9	108.2		25.4	20	140.1	140.7	163.2	65.6	119.9	123.2	121.2	95.5
P35282	Rab21	Ras-related protein Rab-21 OS=Mus musculus OX=10090 GN=Rab21 PE=1 SV=4	0	27.17	17	3	61	3	222	24.1	7.94	156.58	3	cellular component movement;regulation of biological process;response to stimulus;transport	endoplasmic reticulum;endosome;Golgi;membrane	catalytic activity;nucleotide binding;protein binding	Pf00025, Pf00071, Pf08477	216344	ENSMUSG00000020132.10	Rab21	10		RAB GEFs exchange GTP for GDP on RABs		4	0	96.4	82.2	141.1	96.7	109.4	172.7	87	95.3	133.3	109.5	103.3	126.8	104.6	24	57	179.3	65.6	145.8	59.1	78.2	93.7	46.7	70.6
P97461	Rps5	40S ribosomal protein S5 OS=Mus musculus OX=10090 GN=Rps5 PE=1 SV=3	0	77.326	39	9	135	9	204	22.9	9.72	336.07	9	cell organization and biogenesis;metabolic process;regulation of biological process	membrane;ribosome	RNA binding;structural molecule activity	Pf00177	20103		Rps5	7	Ribosome		Cytoplasmic Ribosomal Proteins	2	0	118.5	78.5	113.9	107.2	92.3	133.6	109.5	129.3	122.1	103.1	64.4	106.7	27.3	52.2	60.3	140.3	134.5	149.7	68.4	118.1	102.7	94.6	85.8
P12657	Chrm1	Muscarinic acetylcholine receptor M1 OS=Mus musculus OX=10090 GN=Chrm1 PE=1 SV=2	0	14.229	6	2	23	2	460	51.3	9.32	49.45	2	cell communication;regulation of biological process;response to stimulus;transport	membrane	receptor activity;signal transducer activity	Pf00001	12669	ENSMUSG00000032773.9	Chrm1	19	Cholinergic synapse; Regulation of actin cytoskeleton; Calcium signaling pathway; PI3K-Akt signaling pathway; cAMP signaling pathway; Neuroactive ligand-receptor interaction	Gastrin-CREB signalling pathway via PKC and MAPK; Muscarinic acetylcholine receptors	Non-odorant GPCRs; GPCRs, Class A Rhodopsin-like; Focal Adhesion-PI3K-Akt-mTOR-signaling pathway; Regulation of Actin Cytoskeleton; Calcium Regulation in the Cardiac Cell; Monoamine GPCRs	21	0	103.5	44.1	131.8	105.4	104.1	236	128.8	151	151.8	58.4		120.5		30.8		151	143	173.5	66.2	83.9	100.1	100.9	112.4
Q9JIA7	Sphk2	Sphingosine kinase 2 OS=Mus musculus OX=10090 GN=Sphk2 PE=1 SV=2	0	24.22	7	3	21	3	617	65.6	6.57	60.58	3	cell proliferation;metabolic process;regulation of biological process;response to stimulus	cytosol;membrane;vacuole	catalytic activity;nucleotide binding;protein binding;receptor activity;signal transducer activity	Pf00781	56632	ENSMUSG00000057342.15	Sphk2	7	VEGF signaling pathway; Metabolic pathways; Tuberculosis; Sphingolipid signaling pathway; Fc gamma R-mediated phagocytosis; Sphingolipid metabolism; Calcium signaling pathway	Sphingolipid de novo biosynthesis	Signal Transduction of S1P Receptor	12	0	69.4	226.5	178	82.8	75.6	64.2	84.8	109.2	189.8	66.5	41.7	109.9		23.7	24.2	199.9	177.1	243.9	61.4	63.2	82	75.4	72.6
Q60634	Flot2	Flotillin-2 OS=Mus musculus OX=10090 GN=Flot2 PE=1 SV=2	0	105.093	39	13	135	13	428	47	5.2	337.85	13	cell organization and biogenesis;regulation of biological process	cytoskeleton;endosome;membrane	protein binding	Pf01145	14252	ENSMUSG00000061981.14	Flot2	11	Insulin signaling pathway	Synaptic adhesion-like molecules	Dysregulated miRNA Targeting in Insulin/PI3K-AKT Signaling; Insulin Signaling	6	0	110.2	88.8	136.5	110.8	83.4	85.4	123	126.2	144.7	65.6	52.3	130.8	25.1	37.7	48.9	203.8	188.5	172.8	88.2	89.8	67.2	85.3	71
Q99KN9	Clint1	Clathrin interactor 1 OS=Mus musculus OX=10090 GN=Clint1 PE=1 SV=2	0	33.405	12	5	21	5	631	68.5	6.25	26.58	5	cell organization and biogenesis;transport	cytoplasm;Golgi;membrane	protein binding	Pf01417, Pf07651	216705		Clint1	11				0	0	104.7	165.9	122.9	60	140.1	329.6	99.6	51	110.7	77.6	94.2	91.5	45.5	58.3	43.2	169.6	113.2	63	44.4	57.7	138.7	66	80.6
Q8BFZ9	Erlin2	Erlin-2 OS=Mus musculus OX=10090 GN=Erlin2 PE=1 SV=1	0	36.83	26	6	57	6	340	37.8	5.5	117.88	6	metabolic process;regulation of biological process;response to stimulus	cytosol;endoplasmic reticulum;membrane	protein binding	Pf01145	244373	ENSMUSG00000031483.8	Erlin2	8		ABC-family proteins mediated transport		2	0	120.7	126.7	148.8	74.6	131.1	135	85.1	111	105.5	78.4	115.7	96.1	38.9	36.1	49	134	129	151.9	43	85.7	110.8	119.2	68.4
P97372	Psme2	Proteasome activator complex subunit 2 OS=Mus musculus OX=10090 GN=Psme2 PE=1 SV=4	0	8.798	6	1	2	1	239	27	5.76	2.94	1	regulation of biological process	cytoplasm;membrane;proteasome	enzyme regulator activity;protein binding	Pf02251, Pf02252	19188; 621823	ENSMUSG00000079197.10; ENSMUSG00000078153.3	Psme2; Psme2b; Psme2b-ps	14; 11	Proteasome; Antigen processing and presentation	The role of GTSE1 in G2/M progression after G2 checkpoint; CDT1 association with the CDC6:ORC:origin complex; Ubiquitin Mediated Degradation of Phosphorylated Cdc25A; RUNX1 regulates transcription of genes involved in differentiation of HSCs; Degradation of beta-catenin by the destruction complex; Autodegradation of the E3 ubiquitin ligase COP1; UCH proteinases; MAPK6/MAPK4 signaling; SCF-beta-Tr…	Proteasome Degradation	128	0	157	133.1	114.5	169			160.4	146	188	126	88.1	82.8		76.6		68.3	190.8	99.1	58	172.5	171.4	65.6	132.8
Q8C1B7	Septin11	Septin-11 OS=Mus musculus OX=10090 GN=Septin11 PE=1 SV=4	0	258.524	54	22	474	12	431	49.7	6.68	1060.03	22	cell division;cell organization and biogenesis	cytoplasm;cytoskeleton	nucleotide binding;protein binding	Pf00735	52398	ENSMUSG00000058013.11	Sept11	5	Bacterial invasion of epithelial cells			1	9	120	112	135.9	88.8	98.7	133.3	90	87.6	116.5	89.9	82.3	100.9	61	53.8	45.4	155.5	141.3	153.8	80.3	91.1	101.2	83.9	79.7
B2RUJ5	Apba1	Amyloid-beta A4 precursor protein-binding family A member 1 OS=Mus musculus OX=10090 GN=Apba1 PE=1 SV=2	0	18.251	5	3	37	2	842	92.9	4.88	77.47	3	cell communication;cell organization and biogenesis;regulation of biological process;response to stimulus;transport	cytoplasm;Golgi;membrane;nucleus	protein binding	Pf00595, Pf00640	319924	ENSMUSG00000024897.8	Apba1	19		Dopamine Neurotransmitter Release Cycle		4	2	94.9	30	65.2	154.2	66.9	204.1	125	192.8	184.3	54.3	52.5	82.7	26.6	83	43.9	105.7	179.1	193.1	98	99.3	54.1	57.6	92.6
Q9DCT8	Crip2	Cysteine-rich protein 2 OS=Mus musculus OX=10090 GN=Crip2 PE=1 SV=1	0	59.037	54	6	82	6	208	22.7	8.63	296.21	6	regulation of biological process		metal ion binding;protein binding	Pf00412	68337	ENSMUSG00000006356.10	Crip2	12				0	0	130.8	118.7	121.3	139.5	85.9	128.2	82.8	109.6	91.7	45.9	92.8	36		29	120	187	196	166.4	118.7	93.9	61.9	81.3	98.2
P23116	Eif3a	Eukaryotic translation initiation factor 3 subunit A OS=Mus musculus OX=10090 GN=Eif3a PE=1 SV=5	0	114.406	18	20	159	20	1344	161.8	6.77	317.68	20	cell organization and biogenesis;metabolic process;regulation of biological process	cytoplasm;cytoskeleton;cytosol;membrane;nucleus	protein binding;RNA binding	Pf01399	13669	ENSMUSG00000024991.7	Eif3a	19	RNA transport	Formation of a pool of free 40S subunits; L13a-mediated translational silencing of Ceruloplasmin expression; Ribosomal scanning and start codon recognition; Formation of the ternary complex, and subsequently, the 43S complex; Translation initiation complex formation; GTP hydrolysis and joining of the 60S ribosomal subunit	Translation Factors	13	0	108.5	113.6	126.6	119.7	92.2	108.5	109.8	106.9	126.8	85.6	67.9	80.2	31.7	64.9	58.1	134.6	147.1	119.4	117.9	117.9	93.4	83.5	87.9
Q9R0Q9	Mpdu1	Mannose-P-dolichol utilization defect 1 protein OS=Mus musculus OX=10090 GN=Mpdu1 PE=1 SV=1	0	12.434	14	3	42	3	247	26.5	8.75	52.11	3	metabolic process;transport	membrane		Pf04193	24070		Mpdu1	11				0	0	141.8	156.4	151.8	57	91.1		156.8	102.3	153.2	65.8	83.8	54.6	96	70.7	62.5	169.8	133.5	145.5	79.2	104.5	76.7	81.4	101
P61089	Ube2n	Ubiquitin-conjugating enzyme E2 N OS=Mus musculus OX=10090 GN=Ube2n PE=1 SV=1	0	90.048	61	9	222	9	152	17.1	6.57	569.89	9	cell organization and biogenesis;metabolic process;regulation of biological process;response to stimulus;transport	cytoplasm;nucleus	catalytic activity;nucleotide binding;protein binding;RNA binding	Pf00179, Pf05743, Pf05773	93765	ENSMUSG00000074781.5	Ube2n	10	Ubiquitin mediated proteolysis			1	0	117.7	86.2	113.1	107.3	101.6	101.6	97.5	120.2	106.2	94.5	91.8	79.6	72.5	69.6	72.7	127.5	136.8	130.5	104.4	119.7	85.3	86.4	96.1
P47962	Rpl5	60S ribosomal protein L5 OS=Mus musculus OX=10090 GN=Rpl5 PE=1 SV=3	0	94.437	36	10	184	10	297	34.4	9.77	410.78	10	cell organization and biogenesis;metabolic process;regulation of biological process;response to stimulus	cytoplasm;membrane;nucleus;ribosome	protein binding;RNA binding;structural molecule activity	Pf00861, Pf14204	100503670	ENSMUSG00000058558.12	Rpl5	5	Ribosome	L13a-mediated translational silencing of Ceruloplasmin expression; Nonsense Mediated Decay (NMD) independent of the Exon Junction Complex (EJC); Nonsense Mediated Decay (NMD) enhanced by the Exon Junction Complex (EJC); GTP hydrolysis and joining of the 60S ribosomal subunit; Formation of a pool of free 40S subunits; Major pathway of rRNA processing in the nucleolus and cytosol; SRP-dependent cot…		16	0	122.3	117.6	128.8	109.9	104.9	171.6	100.8	134.3	107.2	88.3	82.7	109	43	64.9	57.2	91.8	96.1	104.2	86.3	99.1	93.6	95.1	86
Q8BIW1	Prune1	Exopolyphosphatase PRUNE1 OS=Mus musculus OX=10090 GN=Prune1 PE=1 SV=1	0	66.064	18	5	27	5	454	50.2	5.11	80.3	5	metabolic process;regulation of biological process	cytoplasm;cytosol;nucleus	catalytic activity;metal ion binding;protein binding	Pf01368, Pf02833	229589	ENSMUSG00000015711.8	Prune; Prune1	3	Purine metabolism		Purine metabolism	2	0	124.5	106.1	158	156.1	73	83.4	150.1	157.9	157.5	82.8	109.6	143.5	30.7			166.6	139.7	122.5	63.1	107.5	132.2	59.8	44.2
O55135	Eif6	Eukaryotic translation initiation factor 6 OS=Mus musculus OX=10090 GN=Eif6 PE=1 SV=2	0.003	4.998	4	1	1	1	245	26.5	4.74	2.46	1	cell organization and biogenesis;metabolic process;regulation of biological process;response to stimulus;transport	cytoplasm;cytosol;nucleus	RNA binding	Pf01912	16418	ENSMUSG00000027613.15	Eif6	2	Ribosome biogenesis in eukaryotes		Translation Factors; Alpha6-Beta4 Integrin Signaling Pathway	3	0	100.3	108.4	115	98.3	107.4	188.1	98.5	109.4	105.9	95.4	92.9	96.7	42.7	45.9	53.6	139.9	130.7	114.1	80.7	99.8	112.7	87.5	79.7
Q9JHI5	Ivd	Isovaleryl-CoA dehydrogenase, mitochondrial OS=Mus musculus OX=10090 GN=Ivd PE=1 SV=1	0	40.485	21	7	33	7	424	46.3	8.29	66.6	7	metabolic process	membrane;mitochondrion;organelle lumen	catalytic activity;nucleotide binding	Pf00441, Pf02770, Pf02771, Pf08028	56357	ENSMUSG00000027332.11	Ivd	2	Valine, leucine and isoleucine degradation; Metabolic pathways	Branched-chain amino acid catabolism		5	0	101.6	135.7	152.9	127.2	85.5	104.6	80.2	79.5	117.6	105.6	93.3	102.9	108.3	16.6	91.2	128.5	125.9	138.8	89.6	106.6	63.6	42.2	115.9
Q9D0J8	Ptms	Parathymosin OS=Mus musculus OX=10090 GN=Ptms PE=1 SV=3	0	17.871	18	3	54	3	101	11.4	4.22	122.66	3		cytosol	metal ion binding		69202	ENSMUSG00000030122.12	Ptms	6				0	0	124.5	147.4	81	147.5	62.9	132.2	88.8	134.6	70.2	78.7	100.1	75.8	62.5	88.7	79.6	120.2	115	90.4	111.3	130	65.7	91.9	135.2
Q5XJY5	Arcn1	Coatomer subunit delta OS=Mus musculus OX=10090 GN=Arcn1 PE=1 SV=2	0	80.728	35	14	89	14	511	57.2	6.21	184.09	14	response to stimulus;transport	cytoplasm;endoplasmic reticulum;Golgi;membrane	RNA binding	Pf00928	213827	ENSMUSG00000032096.16	Arcn1	9		COPI-mediated anterograde transport; COPI-dependent Golgi-to-ER retrograde traffic		11	0	110.6	112.9	107.5	107.1	110.4	108.9	107.9	110.3	117.3	81	85.1	80.2	43.6	52.4	50.2	156.9	149.4	139.5	88.9	117.2	108.5	88.5	99.1
Q6Q477	Atp2b4	Plasma membrane calcium-transporting ATPase 4 OS=Mus musculus OX=10090 GN=Atp2b4 PE=1 SV=1	0	297.751	23	24	409	11	1205	133	6.13	1250.51	24	cellular component movement;cellular homeostasis;regulation of biological process;response to stimulus;transport	membrane	catalytic activity;enzyme regulator activity;metal ion binding;nucleotide binding;protein binding;transporter activity	Pf00122, Pf00689, Pf00690, Pf00702, Pf08282, Pf12424, Pf12710, Pf13246	381290	ENSMUSG00000026463.17	Atp2b4	1	Pancreatic secretion; cGMP-PKG signaling pathway; Calcium signaling pathway; Salivary secretion; cAMP signaling pathway; Adrenergic signaling in cardiomyocytes	Ion transport by P-type ATPases; Ion homeostasis; Reduction of cytosolic Ca++ levels	Calcium Regulation in the Cardiac Cell	17	0	132.4	93.5	55	52.3	50.9	371.5	163.2	71.5	56.3	25.8	201.4	44.4	54.8	22.6	23.2	187.1	218.2	187.4	52.2	84.4	52.8	121.3	45.7
Q7TMF3	Ndufa12	NADH dehydrogenase [ubiquinone] 1 alpha subcomplex subunit 12 OS=Mus musculus OX=10090 GN=Ndufa12 PE=1 SV=2	0	70.954	75	8	141	8	145	17.1	9.36	367	8	metabolic process;response to stimulus;transport	cytosol;membrane;mitochondrion	catalytic activity	Pf05071	66414	ENSMUSG00000020022.16	Ndufa12	10	Metabolic pathways; Huntington's disease; Non-alcoholic fatty liver disease (NAFLD); Oxidative phosphorylation; Parkinson's disease; Alzheimer's disease	Complex I biogenesis	Electron Transport Chain	12	0	99.1	117.4	115.5	105.7	116.2	88.6	112.2	98	113.4	94.7	99.2	76.6	74.4	51.6	64.2	125.7	134.1	135.6	83.1	118.5	100.2	90.4	92.5
Q9JM76	Arpc3	Actin-related protein 2/3 complex subunit 3 OS=Mus musculus OX=10090 GN=Arpc3 PE=1 SV=3	0	95.746	40	9	229	9	178	20.5	8.59	474.18	9	cell organization and biogenesis;regulation of biological process;response to stimulus	cytoplasm;cytoskeleton;membrane	protein binding;structural molecule activity	Pf04062	56378	ENSMUSG00000029465.14	Arpc3	5	Endocytosis; Regulation of actin cytoskeleton; Salmonella infection; Fc gamma R-mediated phagocytosis; Bacterial invasion of epithelial cells	RHO GTPases Activate WASPs and WAVEs; Clathrin-mediated endocytosis; EPHB-mediated forward signaling; Regulation of actin dynamics for phagocytic cup formation		20	0	112.1	103.8	115.6	97.2	102.7	115.9	116.1	116.5	112.9	89.8	94.5	99.4	39.6	54.4	53.8	142.6	138	142.7	83.1	100.8	106.7	93.5	73.8
Q9R1P0	Psma4	Proteasome subunit alpha type-4 OS=Mus musculus OX=10090 GN=Psma4 PE=1 SV=1	0	90.039	41	10	170	10	261	29.5	7.72	470.58	10	metabolic process	cytoplasm;cytosol;nucleus;proteasome	catalytic activity	Pf00227, Pf10584	26441	ENSMUSG00000032301.13	Psma4	9	Proteasome	The role of GTSE1 in G2/M progression after G2 checkpoint; CDT1 association with the CDC6:ORC:origin complex; Ubiquitin Mediated Degradation of Phosphorylated Cdc25A; RUNX1 regulates transcription of genes involved in differentiation of HSCs; Degradation of beta-catenin by the destruction complex; Autodegradation of the E3 ubiquitin ligase COP1; UCH proteinases; MAPK6/MAPK4 signaling; SCF-beta-Tr…	Exercise-induced Circadian Regulation; Proteasome Degradation; Exercise-induced Circadian Regulation	129	0	109.7	88.1	118.6	104.1	103.5	117.4	88.7	100.5	106.6	108.3	91.9	96.6	84.3	78.4	85	113	124.7	101	94.3	109.2	89	104.2	92.9
Q8BWY3	Etf1	Eukaryotic peptide chain release factor subunit 1 OS=Mus musculus OX=10090 GN=Etf1 PE=1 SV=4	0	24.277	10	3	8	3	437	49	5.71	14.66	3	cell organization and biogenesis;metabolic process	cytoplasm	RNA binding	Pf03463, Pf03464, Pf03465	225363	ENSMUSG00000024360.7	Etf1	18	mRNA surveillance pathway	Nonsense Mediated Decay (NMD) independent of the Exon Junction Complex (EJC); Nonsense Mediated Decay (NMD) enhanced by the Exon Junction Complex (EJC); Eukaryotic Translation Termination	Translation Factors	9	0	136.1	127.5	125.8	125.7	130.4		51.5	135.8	128.2	105.5	122.4	61.4		74.9	22.4	135.7	180.2	155.7	116.8	125.9	94.9	52.1	141.2
P57780	Actn4	Alpha-actinin-4 OS=Mus musculus OX=10090 GN=Actn4 PE=1 SV=1	0	317.31	48	36	446	24	912	104.9	5.41	1221.81	36	cell organization and biogenesis;cellular component movement;regulation of biological process;response to stimulus;transport	cytoplasm;cytoskeleton;cytosol;nucleus	DNA binding;metal ion binding;protein binding;RNA binding	Pf00307, Pf00435, Pf08726, Pf11971, Pf13499	60595	ENSMUSG00000054808.15	Actn4	7	Leukocyte transendothelial migration; Regulation of actin cytoskeleton; Arrhythmogenic right ventricular cardiomyopathy (ARVC); Focal adhesion; Adherens junction; Tight junction; Systemic lupus erythematosus; Amoebiasis; Viral carcinogenesis	Platelet degranulation	Striated Muscle Contraction	14	11	105.4	114.4	126	93	92.2	154.9	103	110.4	105.8	102.8	100	115.7	55.7	49.9	51.8	125.7	129.4	132	87.1	92.4	88.9	95	84.2
Q9D0I9	Rars1	Arginine--tRNA ligase, cytoplasmic OS=Mus musculus OX=10090 GN=Rars1 PE=1 SV=2	0	77.365	23	13	129	13	660	75.6	7.55	296.85	13	metabolic process	cytoplasm;cytosol;membrane;mitochondrion;nucleus	catalytic activity;nucleotide binding;protein binding;RNA binding	Pf00750, Pf03485, Pf05746	104458	ENSMUSG00000018848.4	Rars	11	Aminoacyl-tRNA biosynthesis			1	0	93.9	129	121.7	113.4	80.3	74.1	106.7	151.3	143.8	100.4	134.9	59	85.5	62.7	54.8	119.7	120.2	124.1	88.5	96.9	74.1	70.6	109.5
Q6GQT9	Nomo1	Nodal modulator 1 OS=Mus musculus OX=10090 GN=Nomo1 PE=1 SV=1	0	64.518	10	9	49	9	1214	133.3	6.09	108.85	9		membrane		Pf05738, Pf13620, Pf13715, Pf14686	211548	ENSMUSG00000030835.6	Nomo1	7				0	0	98.7	91.4	127.5	110.9	143	183.6	111.8	101.5	128.8	50.3	66.3	106.4	31	57	96.5	106.2	102.1	102.6	74.3	117.5	89.7	87.5	92.8
O54781	Srpk2	SRSF protein kinase 2 OS=Mus musculus OX=10090 GN=Srpk2 PE=1 SV=2	0	25.405	10	5	13	5	681	76.7	4.91	29.33	5	cell differentiation;cell organization and biogenesis;metabolic process;regulation of biological process;response to stimulus	cytoplasm;cytosol;nucleus	catalytic activity;metal ion binding;nucleotide binding;protein binding;RNA binding	Pf00069, Pf07714	20817		Srpk2	5			mRNA processing	1	0	35.2	60	97.4	129.6	29.6	24.9	70.7	95.6	107.6	147.1	228.2	77.9	123.7	112.3	185.6	93.1	90.1	100.3	44.2	182.4	103.6	124.9	92.9
Q99PG2	Ogfr	Opioid growth factor receptor OS=Mus musculus OX=10090 GN=Ogfr PE=1 SV=1	0	13.871	4	2	4	2	633	70.6	4.77	13.95	2	regulation of biological process	cytoplasm;membrane;nucleus	receptor activity	Pf04664	72075	ENSMUSG00000049401.10	Ogfr	2				0	0	89.3	157.5	110	79.5	105.8	269.4	88.3	77.5	108.3	73.7	75.7	86.4			57.3	199.3	180.7	181.8	133	71.5	87.1	78.7
O08583	Alyref	THO complex subunit 4 OS=Mus musculus OX=10090 GN=Alyref PE=1 SV=3	0	61.514	37	5	78	5	255	26.9	11.15	219.82	5	metabolic process;transport	cytoplasm;nucleus;spliceosomal complex	DNA binding;RNA binding	Pf00076, Pf13893, Pf14259	21681	ENSMUSG00000025134.2	Alyref	11	mRNA surveillance pathway; Herpes simplex infection; Spliceosome; RNA transport		mRNA processing	5	0	98.3	109	88.3	100.3	106.5	84.8	95.5	95.8	99.5	100.8	117.8	102.2	137.7	111.8	87.2	84.6	78.4	76.4	82.5	103.7	110.4	115.9	103.5
Q3UYC0	Ppm1h	Protein phosphatase 1H OS=Mus musculus OX=10090 GN=Ppm1h PE=1 SV=1	0	59.588	21	8	62	8	513	56.3	6.73	176.06	8	metabolic process	cytoplasm;nucleus	catalytic activity	Pf00481	319468	ENSMUSG00000034613.12	Ppm1h	10				0	0	128.2	171.3	136.2	71.9	101.2	124.7	99.9	102	96.9	68.9	74.4	63.9	101.7	61	47	128.3	118.5	172.4	34.5	91	76.8	126.9	130.6
P05202	Got2	Aspartate aminotransferase, mitochondrial OS=Mus musculus OX=10090 GN=Got2 PE=1 SV=1	0	462.672	70	30	1479	30	430	47.4	9	4288.96	30	metabolic process;response to stimulus;transport	cell surface;membrane;mitochondrion;organelle lumen	catalytic activity;protein binding;RNA binding	Pf00155	14719	ENSMUSG00000031672.8	Got2	8	Arginine and proline metabolism; Fat digestion and absorption; Metabolic pathways; Phenylalanine, tyrosine and tryptophan biosynthesis; Biosynthesis of amino acids; 2-Oxocarboxylic acid metabolism; Cysteine and methionine metabolism; Carbon metabolism; Alanine, aspartate and glutamate metabolism; Phenylalanine metabolism; Arginine biosynthesis; Tyrosine metabolism		Glycolysis and Gluconeogenesis; Alanine and aspartate metabolism	14	0	85.6	99.3	90.9	90	94.9	101	102.4	94.8	100.6	109.3	106.3	133.1	114.6	66.7	115.8	73.6	76.6	73.2	61	127.9	120.4	116.8	124.4
Q8BIJ6	Iars2	Isoleucine--tRNA ligase, mitochondrial OS=Mus musculus OX=10090 GN=Iars2 PE=1 SV=1	0	60.238	13	9	24	9	1012	112.7	6.81	56.06	9	metabolic process;regulation of biological process	cytoplasm;cytosol;mitochondrion;organelle lumen	catalytic activity;nucleotide binding;RNA binding	Pf00133, Pf01921, Pf06827, Pf08264, Pf09334, Pf13603	381314	ENSMUSG00000026618.11	Iars2	1	Aminoacyl-tRNA biosynthesis			1	0	182.4	97.2	194.9	123.6	96	137.1	89.1	41	138.7	41.6	197.4	44	110.6	19.4	55.1	96.1	153.7	150.3	61.5	124.8	109.8	50.9	19.9
P07901	Hsp90aa1	Heat shock protein HSP 90-alpha OS=Mus musculus OX=10090 GN=Hsp90aa1 PE=1 SV=4	0	696.223	55	49	2323	30	733	84.7	5.01	6142.09	49	cell organization and biogenesis;cellular component movement;metabolic process;regulation of biological process;response to stimulus;transport	cell surface;cytoplasm;cytosol;membrane;nucleus	catalytic activity;enzyme regulator activity;nucleotide binding;protein binding;RNA binding	Pf00183, Pf02518, Pf13589	15519	ENSMUSG00000021270.13	Hsp90aa1	12	Progesterone-mediated oocyte maturation; NOD-like receptor signaling pathway; Pathways in cancer; Antigen processing and presentation; PI3K-Akt signaling pathway; Protein processing in endoplasmic reticulum; Estrogen signaling pathway; Prostate cancer	Anchoring of the basal body to the plasma membrane; The role of GTSE1 in G2/M progression after G2 checkpoint; VEGFR2 mediated vascular permeability; Downregulation of ERBB2 signaling; AURKA Activation by TPX2; Loss of Nlp from mitotic centrosomes; Recruitment of mitotic centrosome proteins and complexes; HSF1 activation; Attenuation phase; Regulation of PLK1 Activity at G2/M Transition; Neutroph…	EBV LMP1 signaling; TNF-alpha NF-kB Signaling Pathway; Focal Adhesion-PI3K-Akt-mTOR-signaling pathway; IL-6 signaling Pathway; IL-2 Signaling Pathway	60	0	110.4	106.5	98.5	93.5	101.4	111.7	101.3	105.9	107.7	92.1	102.7	96.7	76.2	82.9	81.9	112.4	121.5	111.8	95	107.5	100.2	97.5	92.4
Q3TDK6	Rogdi	Protein rogdi homolog OS=Mus musculus OX=10090 GN=Rogdi PE=1 SV=2	0	47.618	30	5	51	5	287	32.1	8.18	139.52	5	cell differentiation;regulation of biological process	nucleus		Pf10259	66049	ENSMUSG00000022540.16	Rogdi	16				0	0	96.1	89.2	68.7	191	188.3	39.5	161.6	88.6	88.7	70.3	95.7	77	148.8	54.4	51.8	138.7	156.9	74.7	85.6	82.5	103.5	75.5	100.9
P0DP27	Calm2	Calmodulin-2 OS=Mus musculus OX=10090 GN=Calm2 PE=1 SV=1	0	225.585	100	16	1309	16	149	16.8	4.22	3372.88	16	regulation of biological process;response to stimulus	cytoplasm;cytoskeleton;cytosol;membrane;nucleus	enzyme regulator activity;metal ion binding;protein binding	Pf00036, Pf08726, Pf12763, Pf13202, Pf13405, Pf13499, Pf13833, Pf14658	12315; 12313; 12314	ENSMUSG00000001175.13; ENSMUSG00000036438.12; ENSMUSG00000019370.10	Calm3; Calm1; Calm2	7; 12; 17	Oxytocin signaling pathway; Dopaminergic synapse; Ras signaling pathway; Insulin signaling pathway; Long-term potentiation; Amphetamine addiction; Tuberculosis; Melanogenesis; Oocyte meiosis; Pertussis; Neurotrophin signaling pathway; cGMP-PKG signaling pathway; Rap1 signaling pathway; Calcium signaling pathway; Salivary secretion; Alzheimer's disease; Alcoholism; cAMP signaling pathway; Vascular…		Endochondral Ossification; MicroRNAs in Cardiomyocyte Hypertrophy; Alzheimers Disease; G Protein Signaling Pathways; G13 Signaling Pathway; Glycogen Metabolism; Myometrial Relaxation and Contraction Pathways; Calcium Regulation in the Cardiac Cell	40	0	118.2	116.5	131.4	110.1	107.2	91.2	94.6	96	109.1	93.4	93.5	102	50.8	60.7	59.6	145.8	148	156.6	88.4	98.1	88	80.1	81.3
P08226	Apoe	Apolipoprotein E OS=Mus musculus OX=10090 GN=Apoe PE=1 SV=2	0	118.8	41	13	240	13	311	35.8	5.68	557.79	13	cell organization and biogenesis;cellular homeostasis;metabolic process;regulation of biological process;response to stimulus;transport	cell surface;cytoplasm;cytosol;endoplasmic reticulum;endosome;extracellular;Golgi;membrane;nucleus;vacuole	antioxidant activity;catalytic activity;enzyme regulator activity;metal ion binding;protein binding;transporter activity	Pf01442, Pf02720	11816	ENSMUSG00000002985.16	Apoe	7	Alzheimer's disease	Regulation of Insulin-like Growth Factor (IGF) transport and uptake by Insulin-like Growth Factor Binding Proteins (IGFBPs); Chylomicron clearance; Post-translational protein phosphorylation; Scavenging by Class A Receptors; Chylomicron assembly; Signaling by GPCR; Retinoid metabolism and transport; HDL remodeling; Chylomicron remodeling	Statin Pathway; Alzheimers Disease; ApoE and miR-146 in inflammation and atherosclerosis	27	0	135.1	133.6	134.9	85.2	83.6	141.4	114.3	106.5	111.3	109.4	143.7	107.3	55.4	57.2	57.2	135.5	137.5	141.6	60	64.2	61.7	75.6	82.4
Q9CQN1	Trap1	Heat shock protein 75 kDa, mitochondrial OS=Mus musculus OX=10090 GN=Trap1 PE=1 SV=1	0	122.32	30	16	194	15	706	80.2	6.68	451.21	16	metabolic process;regulation of biological process;response to stimulus	membrane;mitochondrion;organelle lumen	nucleotide binding;protein binding;RNA binding	Pf00183, Pf02518, Pf13589	68015	ENSMUSG00000005981.11	Trap1	16				0	0	87.5	86.8	116.6	100.8	100.8	135.1	111.8	102.9	134.4	72.1	72	87.1	40.3	54.6	57	184.5	178.4	148.8	97.2	93.7	97.7	103	70.8
Q3UH93	Plxnd1	Plexin-D1 OS=Mus musculus OX=10090 GN=Plxnd1 PE=1 SV=1	0	35.134	5	6	22	6	1925	211.5	7.11	28.96	6	cell organization and biogenesis;cellular component movement;development;regulation of biological process;response to stimulus	membrane	protein binding;receptor activity;signal transducer activity	Pf01403, Pf01437, Pf01833, Pf08337	67784	ENSMUSG00000030123.15	Plxnd1	6		Other semaphorin interactions		4	0	30.5	11.9	70.8	90.1	86.1	52.5	14.3	26.4	14.6	506.4	9.3	47.9	543.1		34.4	43.4	50.8	103.9	9.4	33.6	432.8	48.5	58.1
Q9CPS6	Hint3	Histidine triad nucleotide-binding protein 3 OS=Mus musculus OX=10090 GN=Hint3 PE=1 SV=1	0	11.3	26	3	7	3	165	18.8	6.33	6.26	3		cytoplasm;nucleus	catalytic activity;nucleotide binding	Pf01230, Pf11969	66847	ENSMUSG00000019791.12	Hint3	10				0	0	119.4	122	115.4	89.4		112.4	152	109.1	172.6	90.7		73.7	119.9	84.4	97	118.5	136.2	112.8	119.3	86.1	118.3	105.3	66.6
Q9CRD2	Emc2	ER membrane protein complex subunit 2 OS=Mus musculus OX=10090 GN=Emc2 PE=1 SV=1	0	32.305	21	5	29	5	297	34.9	6.81	65.78	5	metabolic process	cytoplasm;endoplasmic reticulum;mitochondrion;nucleus	protein binding	Pf13414, Pf13432, Pf14559	66736	ENSMUSG00000022337.6	Emc2	15				0	0	98.9	13.6	10.1	49.4	157.6	64	80.9	14.3	208.8	81.3	151.3	82.3	186.8	178.3	264.4	49.2	50.6	37.8	166.5	111	82.5		202.9
Q60902	Eps15l1	Epidermal growth factor receptor substrate 15-like 1 OS=Mus musculus OX=10090 GN=Eps15l1 PE=1 SV=3	0	52.312	10	8	38	8	907	99.2	5.02	92.48	8	cell differentiation;cell organization and biogenesis;cellular component movement;metabolic process;regulation of biological process;transport	cytoplasm;cytoskeleton;Golgi;membrane;nucleus	catalytic activity;metal ion binding;motor activity;nucleotide binding;protein binding;structural molecule activity;transporter activity	Pf00038, Pf00261, Pf00529, Pf00769, Pf01496, Pf01576, Pf02321, Pf02463, Pf02841, Pf02994, Pf03148, Pf03938, Pf03962, Pf03999, Pf04012, Pf04111, Pf04156, Pf04778, Pf04912, Pf05103, Pf05149, Pf05478, Pf05483, Pf05557, Pf05622, Pf05667, Pf05701, Pf06008, Pf06160, Pf06818, Pf07111, Pf07798, Pf07888, Pf07926, Pf08317, Pf08614, Pf09311, Pf09726, Pf09730, Pf09731, Pf09755, Pf10146, Pf10168, Pf10174, Pf1…	13859	ENSMUSG00000006276.10	Eps15l1	8	Endocytosis	Cargo recognition for clathrin-mediated endocytosis; EGFR downregulation	EGFR1 Signaling Pathway	10	0	122.6	108	125.6	110.9	102.3	69.5	92.9	115.8	105.7	91.3	103.4	92.7	80	99.7	93.4	101.1	112.6	131.2	73.3	86.8	88.7	101.1	100.2
Q9DCT5	Sdf2	Stromal cell-derived factor 2 OS=Mus musculus OX=10090 GN=Sdf2 PE=1 SV=1	0	15.864	14	2	29	2	211	23.1	7.33	62.77	2	metabolic process;response to stimulus	extracellular;membrane	catalytic activity	Pf02815	20316		Sdf2	11				0	0	152.6	110.4	67.8	98.5	96.7		105.5	168.3	78.3	79.2	84.2	86.4	51.2	131.4	81.3	159.8	146.5	165.2	88	84.8	95.3	94.9	86.7
Q9DC16	Ergic1	Endoplasmic reticulum-Golgi intermediate compartment protein 1 OS=Mus musculus OX=10090 GN=Ergic1 PE=1 SV=1	0	59.881	42	9	113	9	290	32.5	7.06	252.39	9	transport	endoplasmic reticulum;Golgi;membrane		Pf07970, Pf13850	67458	ENSMUSG00000001576.14	Ergic1	17				0	0	121.3	121.8	100.8	99.8	111.4	98.6	112.7	96.7	116.9	108	110.2	118.4	76.1	80.9	92.8	112.5	108.4	118.9	64.1	81.6	98.7	97.6	81
Q9DBE8	Alg2	Alpha-1,3/1,6-mannosyltransferase ALG2 OS=Mus musculus OX=10090 GN=Alg2 PE=1 SV=2	0	63.631	26	8	72	8	415	47.4	7.97	212.01	8	metabolic process;response to stimulus	cytoplasm;membrane;nucleus	catalytic activity;protein binding	Pf00534, Pf13439, Pf13524, Pf13579, Pf13692	56737	ENSMUSG00000039740.6	Alg2	4	Metabolic pathways; N-Glycan biosynthesis	Biosynthesis of the N-glycan precursor (dolichol lipid-linked oligosaccharide, LLO) and transfer to a nascent protein		6	0	121.7	132.5	98.9	61.2	112.6	92.4	114.1	130.8	149.8	70.5	84.9	109.2	63.9	22.8	98.6	125.9	127.1	118.4	67.9	98.2	115.2	119.5	71.4
Q9R0N5	Syt5	Synaptotagmin-5 OS=Mus musculus OX=10090 GN=Syt5 PE=1 SV=1	0	53.959	15	6	112	3	386	43.1	9.6	274.33	6	cell organization and biogenesis;regulation of biological process;transport	endosome;membrane	metal ion binding;protein binding	Pf00168	53420	ENSMUSG00000004961.7	Syt5	7				0	0	54.6	64.2	81.2	109.5	145.6		48.3	103.4	54.3	103.4	129	161.4	163.9		134.5	124.4	68.1	113	52.6	126.7	170.1	81.3	58.3
P61963	Dcaf7	DDB1- and CUL4-associated factor 7 OS=Mus musculus OX=10090 GN=Dcaf7 PE=1 SV=1	0.005	4.116	8	2	2	2	342	38.9	5.52	1.9	2	development;metabolic process	cytoplasm;cytosol;nucleus	protein binding	Pf00400	71833	ENSMUSG00000049354.8	Dcaf7	11		Neddylation	TNF-alpha NF-kB Signaling Pathway	4	0	88.2	102.4	114	69.6	106.6	9.4	73.2	88	106.4	98.4	82	113.8	152.6	114.3	121.9	84.2	95.6	97.9	80.3	116.4	133.4	96.4	112
Q9CZP5	Bcs1l	Mitochondrial chaperone BCS1 OS=Mus musculus OX=10090 GN=Bcs1l PE=1 SV=1	0	14.232	7	2	8	2	418	47.4	7.93	16.74	2	cell organization and biogenesis;metabolic process	membrane;mitochondrion	catalytic activity;DNA binding;nucleotide binding;RNA binding	Pf00004, Pf00910, Pf06431, Pf08740, Pf13481	66821	ENSMUSG00000026172.12	Bcs1l	1				0	0	114.9	169.2	114.8		91.5		91.2			207.2	216.2	202.8	274.7			135	161.8	161			164.3	130.8
Q8BVE3	Atp6v1h	V-type proton ATPase subunit H OS=Mus musculus OX=10090 GN=Atp6v1h PE=1 SV=1	0	241.488	51	21	456	21	483	55.8	6.61	1097.36	21	cellular homeostasis;transport	membrane	catalytic activity;transporter activity	Pf03224, Pf11698	108664	ENSMUSG00000033793.12	Atp6v1h	1	mTOR signaling pathway; Rheumatoid arthritis; Metabolic pathways; Tuberculosis; Lysosome; Phagosome; Oxidative phosphorylation; Synaptic vesicle cycle	Ion channel transport; ROS, RNS production in phagocytes; Transferrin endocytosis and recycling; Insulin receptor recycling		19	0	106.9	98.4	117.4	97.5	97.3	120.8	106.5	103.3	106.8	91.4	97.1	100.5	69.1	56.3	65.5	140.2	134.6	138.6	95.4	102.6	91.9	84.5	91
P68404	Prkcb	Protein kinase C beta type OS=Mus musculus OX=10090 GN=Prkcb PE=1 SV=4	0	150.955	28	16	189	12	671	76.7	7.01	490.42	16	cell death;cell organization and biogenesis;cellular homeostasis;metabolic process;regulation of biological process;response to stimulus;transport	cytoplasm;cytosol;membrane;nucleus	catalytic activity;metal ion binding;nucleotide binding;protein binding	Pf00069, Pf00130, Pf00168, Pf00433, Pf07714	18751	ENSMUSG00000052889.11	Prkcb	7	Oxytocin signaling pathway; ErbB signaling pathway; Leukocyte transendothelial migration; AGE-RAGE signaling pathway in diabetic complications; mTOR signaling pathway; Morphine addiction; Wnt signaling pathway; Cholinergic synapse; Retrograde endocannabinoid signaling; MAPK signaling pathway; Pancreatic secretion; MicroRNAs in cancer; Dopaminergic synapse; Ras signaling pathway; Carbohydrate dige…	WNT5A-dependent internalization of FZD4; Trafficking of GluR2-containing AMPA receptors; Activation of NF-kappaB in B cells; Disinhibition of SNARE formation; Depolymerisation of the Nuclear Lamina; VEGFR2 mediated cell proliferation	IL-5 Signaling Pathway; MicroRNAs in Cardiomyocyte Hypertrophy; Serotonin and anxiety-related events; Serotonin and anxiety; Chemokine signaling pathway; G Protein Signaling Pathways; IL-3 Signaling Pathway; Myometrial Relaxation and Contraction Pathways; Wnt Signaling Pathway; Kit Receptor Signaling Pathway; MAPK signaling pathway; Wnt Signaling Pathway NetPath; Calcium Regulation in the Cardiac…	106	2	141.2	132.6	127.4	97.1	96.5	80.7	106.9	121.2	125.6	99.4	85.2	82.6	25.9	42.7	26.1	160.2	161.8	157.8	84.1	107.9	92	66.5	90.3
Q8R0Y6	Aldh1l1	Cytosolic 10-formyltetrahydrofolate dehydrogenase OS=Mus musculus OX=10090 GN=Aldh1l1 PE=1 SV=1	0	106.137	24	15	85	15	902	98.6	5.91	218.21	15	metabolic process	cytoplasm;cytosol;mitochondrion	catalytic activity;protein binding	Pf00171, Pf00550, Pf00551, Pf02911	107747	ENSMUSG00000030088.15	Aldh1l1	6	One carbon pool by folate	Metabolism of folate and pterines	One Carbon Metabolism	6	0	1.4	154.6	129.3	3	2.2	0.9	144.9	2.5	2.2	317.9	266.7	162.4	600.2	1.4	0.9	2.4	2	69.8	1.6	1.7	238.4	127.5	1.3
Q8BGQ7	Aars1	Alanine--tRNA ligase, cytoplasmic OS=Mus musculus OX=10090 GN=Aars1 PE=1 SV=1	0	313.608	35	27	327	27	968	106.8	5.67	815.28	27	metabolic process;regulation of biological process	cytoplasm;cytosol;membrane;mitochondrion	catalytic activity;metal ion binding;nucleotide binding;protein binding;RNA binding	Pf01411, Pf02272, Pf07973	234734	ENSMUSG00000031960.14	Aars	8	Aminoacyl-tRNA biosynthesis			1	0	115.9	106.5	125.1	85.6	99.2	105	102.5	115.6	115.1	76.6	73.1	87.9	51.7	61.6	62.6	152.4	139.9	143.9	80.1	97.4	109	106.6	86.3
Q501J6	Ddx17	Probable ATP-dependent RNA helicase DDX17 OS=Mus musculus OX=10090 GN=Ddx17 PE=1 SV=1	0	131.282	35	20	227	11	650	72.4	8.59	526.05	20	cell differentiation;cell organization and biogenesis;defense response;metabolic process;regulation of biological process;response to stimulus	cytoplasm;cytosol;membrane;nucleus	catalytic activity;nucleotide binding;protein binding;RNA binding	Pf00270, Pf00271	67040		Ddx17	15				0	8	119.7	95.9	130.2	114.9	109.8	113.5	116.5	111.4	126.4	92.2	109.7	101.3	37.9	49	38.4	132.3	121.6	118.3	75.6	97.2	101.1	104.7	100.4
Q9CXZ1	Ndufs4	NADH dehydrogenase [ubiquinone] iron-sulfur protein 4, mitochondrial OS=Mus musculus OX=10090 GN=Ndufs4 PE=1 SV=3	0	24.389	29	5	79	5	175	19.8	9.99	61	5	cell organization and biogenesis;metabolic process;regulation of biological process;response to stimulus;transport	membrane;mitochondrion	catalytic activity	Pf04800	17993		Ndufs4	13	Metabolic pathways; Huntington's disease; Non-alcoholic fatty liver disease (NAFLD); Oxidative phosphorylation; Parkinson's disease; Alzheimer's disease		Oxidative phosphorylation; Electron Transport Chain	8	0	132.5	103.2	81.6	126.1	77.1	126.4	125.7	142.7	108.8	69.3	65.4	71.7	18.9	106.9	94	100.2	128.8	102.4	109.2	123.3	79.1	109.5	123.3
P15864	H12	Histone H1.2 OS=Mus musculus OX=10090 GN=H1-2 PE=1 SV=2	0	140.245	28	11	290	3	212	21.3	11	607.52	11	cell organization and biogenesis;metabolic process;regulation of biological process	chromosome;nucleus	DNA binding;protein binding;RNA binding	Pf00538	50708	ENSMUSG00000036181.2	Hist1h1c	13				0	2	107.1	128.6	151.3	69.3	101.6	190.6	121.7	102.5	126.5	72.8	134.1	140.6	83.9	64	40.4	108.4	91.8	105.3	55.7	66.9	140.6	83.8	37.9
Q6PHZ2	Camk2d	Calcium/calmodulin-dependent protein kinase type II subunit delta OS=Mus musculus OX=10090 GN=Camk2d PE=1 SV=1	0	195.331	40	19	775	10	499	56.3	7.25	1535.85	19	cell differentiation;cell growth;cell organization and biogenesis;cellular component movement;cellular homeostasis;metabolic process;regulation of biological process;response to stimulus;transport	cytoplasm;cytosol;endoplasmic reticulum;membrane;nucleus	catalytic activity;nucleotide binding;protein binding	Pf00069, Pf07714, Pf08332, Pf12680, Pf13474, Pf14534	108058	ENSMUSG00000053819.16	Camk2d	3	Oxytocin signaling pathway; ErbB signaling pathway; Wnt signaling pathway; Cholinergic synapse; Dopaminergic synapse; Long-term potentiation; Amphetamine addiction; Tuberculosis; Melanogenesis; Axon guidance; Oocyte meiosis; Proteoglycans in cancer; Neurotrophin signaling pathway; HIF-1 signaling pathway; Calcium signaling pathway; cAMP signaling pathway; Aldosterone synthesis and secretion; GnRH…		MicroRNAs in Cardiomyocyte Hypertrophy; Myometrial Relaxation and Contraction Pathways; Wnt Signaling Pathway NetPath; Calcium Regulation in the Cardiac Cell	30	0	105.7	103.9	126.7	95	96.3	119.2	92.4	115.9	131.7	76.1	88.9	95.3	42.9	30.4	36.9	180	180.2	190.9	91.4	87.8	95.9	71.6	66.1
Q9ERT9	Ppp1r1a	Protein phosphatase 1 regulatory subunit 1A OS=Mus musculus OX=10090 GN=Ppp1r1a PE=1 SV=1	0	22.963	34	4	28	4	171	18.7	5.25	61.11	4	metabolic process;regulation of biological process;response to stimulus	cytoplasm	enzyme regulator activity;protein binding	Pf05395	58200	ENSMUSG00000022490.6	Ppp1r1a	15	Long-term potentiation; Adrenergic signaling in cardiomyocytes			2	0	172.3	74.1	174.7	178.4	178.4	270.4	72.7	28.7	155.8	10.6	66.2	18.6	116.2	6.2	89.2	136.2	128.6	110	181.8	63.1	81.2	21.7	50.6
O08919	Numbl	Numb-like protein OS=Mus musculus OX=10090 GN=Numbl PE=1 SV=3	0	23.303	9	6	28	4	604	64.1	8.82	46.61	6	cell division;cell organization and biogenesis;cell proliferation;development;metabolic process;regulation of biological process;response to stimulus	cytoplasm	protein binding	Pf00640, Pf06311, Pf08416	18223	ENSMUSG00000063160.12	Numbl	7	Notch signaling pathway		Delta-Notch Signaling Pathway; Notch Signaling Pathway	3	1	206.3	100.9	162.2	129.7	99.8	136.3	111.7	92.7	73.4	19.4	70.4			40.3	43.1	209.7	157.8	126	106.1	121.6	99.2	74.4	123.9
Q9ER00	Stx12	Syntaxin-12 OS=Mus musculus OX=10090 GN=Stx12 PE=1 SV=1	0	72.807	32	6	79	6	274	31.2	5.44	263.38	6	cell organization and biogenesis;regulation of biological process;transport	endosome;Golgi;membrane	protein binding	Pf00804, Pf05739, Pf14523	100226	ENSMUSG00000028879.4	Stx12	4	Phagosome			1	0	130	129.9	185.8	112.9	84.3	180	70.6	104.8	83	39.4	63	116.4	55.1	65.5	15.5	129.2	136.3	134.4	135.2	76.5	115.9	85.8	44.9
P97441	Slc30a3	Zinc transporter 3 OS=Mus musculus OX=10090 GN=Slc30a3 PE=1 SV=1	0	9.189	5	1	3	1	388	41.8	6.38	8.36	1	regulation of biological process;response to stimulus;transport	cytoplasm;endosome;membrane;vacuole	transporter activity	Pf01545	22784	ENSMUSG00000029151.14	Slc30a3	5				0	0	158.5	134	141	128.3	132.1		125.4	92.2	108.9	125	98.4	97.6	89.2	61.5	60.4	92.1	99.2	111.7	58.7	91.7	111.3	118.5	64
Q8R1A4	Dock7	Dedicator of cytokinesis protein 7 OS=Mus musculus OX=10090 GN=Dock7 PE=1 SV=3	0.015	2.487	1	1	5	1	2130	241.3	6.71	2.43	1	cell differentiation;cell organization and biogenesis;development;regulation of biological process;response to stimulus		protein binding	Pf06920, Pf11878, Pf14429	67299		Dock7	4				0	0	89.8	89.2	84.3	115.9	106.7	7.6	86.7	90.8	81.5	92.1	93.2	89.5	136	200.9	181.3	53.2	57.9	49.3	134.3	109.7	85.9	119.2	139.2
Q9R1J0	Nsdhl	Sterol-4-alpha-carboxylate 3-dehydrogenase, decarboxylating OS=Mus musculus OX=10090 GN=Nsdhl PE=1 SV=1	0	68.17	25	9	69	9	362	40.7	7.85	146.73	9	metabolic process;regulation of biological process;response to stimulus	endoplasmic reticulum;membrane	catalytic activity	Pf01073, Pf01370, Pf02719, Pf03435, Pf04321, Pf05368, Pf07993, Pf13460	18194	ENSMUSG00000031349.4	Nsdhl	X	Steroid biosynthesis; Metabolic pathways	Cholesterol biosynthesis	Cholesterol Biosynthesis	7	0	90.3	65.2	103.7	138.6	136.3	247.3	114	123.5	119.7	69	126.7	91.7	30.8	23.3	34.6	153.1	127.4	132.6	84.3	87.2	91.3	80.1	60.2
Q91X72	Hpx	Hemopexin OS=Mus musculus OX=10090 GN=Hpx PE=1 SV=2	0.005	3.821	2	2	11	2	460	51.3	7.8	20.2	2	cellular homeostasis;metabolic process;regulation of biological process;transport	extracellular	metal ion binding;transporter activity	Pf00045	15458	ENSMUSG00000030895.9	Hpx	7		Scavenging of heme from plasma		3	0	97.6	149.1	36	16.9	116.5		129.9	55.3	60.5	150.9	127.6	127.4	274	175.5	123.4	46.6	41.8	38.1	48.9	62	128.6	166.1	75.1
O08756	Hsd17b10	3-hydroxyacyl-CoA dehydrogenase type-2 OS=Mus musculus OX=10090 GN=Hsd17b10 PE=1 SV=4	0	93.049	40	7	111	7	261	27.4	8.41	388.87	7	cell organization and biogenesis;metabolic process	endoplasmic reticulum;membrane;mitochondrion	catalytic activity;nucleotide binding;protein binding;RNA binding	Pf00106, Pf08659, Pf13561	15108		Hsd17b10	X			Tryptophan metabolism	1	0	101.5	93.5	90.7	92.5	97.4	92.7	105.1	71.8	90.7	127.7	142.4	134.1	114	103.8	86.7	76.5	71.1	81.2	77.8	99.2	127.6	98.3	115.2
Q9CZU6	Cs	Citrate synthase, mitochondrial OS=Mus musculus OX=10090 GN=Cs PE=1 SV=1	0	220.763	49	22	1105	22	464	51.7	8.57	2127.89	22	metabolic process	mitochondrion;nucleus;organelle lumen	catalytic activity;RNA binding	Pf00285	12974	ENSMUSG00000005683.8	Cs	10	Citrate cycle (TCA cycle); Metabolic pathways; Biosynthesis of amino acids; 2-Oxocarboxylic acid metabolism; Carbon metabolism; Glyoxylate and dicarboxylate metabolism	Citric acid cycle (TCA cycle)	TCA Cycle	11	0	106.6	96.1	130.3	97.9	97.6	99.6	98.7	111.3	104.6	97.1	93	96.4	93.6	80.3	91.8	104.9	103.5	102.3	96.5	104.3	97.5	96.9	98.7
O54988	Slk	STE20-like serine/threonine-protein kinase OS=Mus musculus OX=10090 GN=Slk PE=1 SV=2	0	24.538	3	3	19	3	1233	141.4	5.14	55.71	3	cell death;cell organization and biogenesis;metabolic process;regulation of biological process;response to stimulus	cytoplasm	catalytic activity;nucleotide binding;protein binding	Pf00069, Pf07714, Pf12474, Pf14531	20874	ENSMUSG00000025060.14	Slk	19	Oocyte meiosis			1	0	129.2	110.5	100.7	124.2	82.5	249	88.7	88.7	80.2	28.1	34.4	59.1	31.6	84.3	112.6	169.4	102.3	170.8	80.4	106.1	105.1	95.4	91.3
Q9JIA1	Lgi1	Leucine-rich glioma-inactivated protein 1 OS=Mus musculus OX=10090 GN=Lgi1 PE=1 SV=1	0	49.296	18	8	39	8	557	63.6	8.02	87.44	8	cell organization and biogenesis;cellular component movement;regulation of biological process	extracellular	protein binding	Pf03736, Pf12799, Pf13306, Pf13855	56839	ENSMUSG00000067242.11	Lgi1	19		LGI-ADAM interactions		2	0	143.8	121.2	136.2	68.2	132.6	113.1	125	144	105.1	54.2	62.9	75	19.7	36.3	33.1	115.6	133.7	155.4	59.6	83.5	138.3	125.7	123.3
Q02819	Nucb1	Nucleobindin-1 OS=Mus musculus OX=10090 GN=Nucb1 PE=1 SV=2	0	111.332	36	13	73	13	459	53.4	5.07	181.44	13	regulation of biological process;response to stimulus	cytoplasm;endoplasmic reticulum;endosome;extracellular;Golgi;membrane;nucleus	DNA binding;metal ion binding;protein binding		18220	ENSMUSG00000030824.17	Nucb1	7		Regulation of Insulin-like Growth Factor (IGF) transport and uptake by Insulin-like Growth Factor Binding Proteins (IGFBPs); Post-translational protein phosphorylation		4	0	117	124.1	126	60.3	73.9	109.6	117.8	125.7	111.8	94.2	55.7	90	50.1	73.4	75.2	165	171.5	187.8	81.6	68.2	95.8	81	60.7
Q6PGN3	Dclk2	Serine/threonine-protein kinase DCLK2 OS=Mus musculus OX=10090 GN=Dclk2 PE=1 SV=1	0	11.731	3	2	5	2	756	82.9	8.44	7.48	2	cell organization and biogenesis;metabolic process;regulation of biological process;response to stimulus	cytoplasm;cytoskeleton	catalytic activity;nucleotide binding	Pf00069, Pf03607, Pf07714, Pf14531	70762	ENSMUSG00000028078.14	Dclk2	3				0	0	111.7	105	129.4	80.8	104.9	109.3	109.6	107.4	150.5	83.5	82	98.2	57	41.2	47	130.6	136.9	128.3	72.7	110.5	112.4	96.9	86
P62812	Gabra1	Gamma-aminobutyric acid receptor subunit alpha-1 OS=Mus musculus OX=10090 GN=Gabra1 PE=1 SV=1	0	19.544	9	4	13	4	455	51.7	9.31	20.65	4	cell communication;regulation of biological process;response to stimulus;transport	membrane	protein binding;receptor activity;signal transducer activity;transporter activity	Pf02931, Pf02932	14394	ENSMUSG00000010803.13	Gabra1	11	Morphine addiction; Retrograde endocannabinoid signaling; GABAergic synapse; Taste transduction; Nicotine addiction; Neuroactive ligand-receptor interaction	GABA A receptor activation	Serotonin and anxiety	12	0	88.6	94	182.3	55.2	94.8	278.7	82.3		156.9			105.4		56.2	98.7	206.5	221.5	225.5	106	85	119.2		87.6
Q91X97	Ncald	Neurocalcin-delta OS=Mus musculus OX=10090 GN=Ncald PE=1 SV=4	0	67.716	48	9	186	7	193	22.2	5.35	416.04	9	regulation of biological process;response to stimulus	cytosol	metal ion binding;protein binding	Pf00036, Pf13202, Pf13405, Pf13499, Pf13833	52589	ENSMUSG00000051359.14	Ncald	15	Olfactory transduction	Activation of Ca-permeable Kainate Receptor		7	0	133.1	130.4	138.8	104.1	112	49.4	114.4	121.2	126.6	92.6	90.4	82.8	84.6	37	25.5	134.1	137	122.9	82.8	98.9	96.9	95.1	95.3
P48722	Hspa4l	Heat shock 70 kDa protein 4L OS=Mus musculus OX=10090 GN=Hspa4l PE=1 SV=2	0	132.704	27	17	174	13	838	94.3	5.74	348.29	17	metabolic process;response to stimulus	cytoplasm;cytosol;nucleus	nucleotide binding;protein binding	Pf00012	18415	ENSMUSG00000025757.12	Hspa4l	3	Protein processing in endoplasmic reticulum			1	0	102.7	94.2	139.4	75.8	110.6	106.9	108	153.4	129.7	115.7	109.5	125.9	57.5	76.3	62.7	145.6	128.5	126.5	40.5	62.9	88.6	60.5	62.6
Q9CQV8-2	Ywhab	Isoform Short of 14-3-3 protein beta/alpha OS=Mus musculus OX=10090 GN=Ywhab	0	286.183	70	21	1136	1	244	27.8	4.83	2142.81	21	cell organization and biogenesis;regulation of biological process;transport	cytoplasm;cytosol;membrane;nucleus	protein binding	Pf00244	54401		Ywhab	2			TNF-alpha NF-kB Signaling Pathway; IL-3 Signaling Pathway; Myometrial Relaxation and Contraction Pathways; Alpha6-Beta4 Integrin Signaling Pathway; Calcium Regulation in the Cardiac Cell; EGFR1 Signaling Pathway	6	13	99.3	62.6	112.4	112	99.1	150.6	112.7	114	126.9	89.5	83.9	104.1	56.7	56.6	65.1	121.3	125	139.8	95.8	91.5	100.4	98.3	93
Q99MN9	Pccb	Propionyl-CoA carboxylase beta chain, mitochondrial OS=Mus musculus OX=10090 GN=Pccb PE=1 SV=2	0	25.31	8	3	4	3	541	58.4	7.66	7.15	3	metabolic process	mitochondrion;organelle lumen	catalytic activity;nucleotide binding	Pf01039	66904	ENSMUSG00000032527.13	Pccb	9	Valine, leucine and isoleucine degradation; Metabolic pathways; Propanoate metabolism; Carbon metabolism; Glyoxylate and dicarboxylate metabolism	Propionyl-CoA catabolism; Biotin transport and metabolism		13	0	203.7	177.5	92.8	87.5	38.1	182	75.1	77.2	157.5	55.8	88	128.7		61.5	151.4	177.3	119.4	152.4	41.3	152.1	50.9		69.9
Q9QXS6	Dbn1	Drebrin OS=Mus musculus OX=10090 GN=Dbn1 PE=1 SV=4	0	193.77	35	18	324	18	706	77.2	4.49	1043.72	18	cell communication;cell differentiation;cell organization and biogenesis;cell proliferation;development;regulation of biological process;response to stimulus	cytoplasm;cytoskeleton;membrane	protein binding	Pf00241	56320	ENSMUSG00000034675.17	Dbn1	13				0	0	123.6	116.8	129.8	101.6	94.1	132.3	105.2	102.1	105.8	88.2	101.7	100.3	36.5	41.9	44.8	142.6	140.2	137.4	85.4	112.3	95	87.3	83.7
Q8K4Z3	Naxe	NAD(P)H-hydrate epimerase OS=Mus musculus OX=10090 GN=Naxe PE=1 SV=1	0	23.514	13	3	53	3	282	31	7.69	102.5	3	cell organization and biogenesis;metabolic process	cytosol;extracellular;mitochondrion;nucleus	catalytic activity;metal ion binding;nucleotide binding;protein binding	Pf03853	246703	ENSMUSG00000028070.7	Apoa1bp; Naxe	3		Nicotinamide salvaging		5	0	124.8	90	134.4	132.5	96.6	157.2	61.9	60.6	123.2	68.5	89.1	70.2	111.3	85.6	63.9	129.3	140	134	113.6	54.3	116.4	68.6	49.8
Q9JKN6	Nova1	RNA-binding protein Nova-1 OS=Mus musculus OX=10090 GN=Nova1 PE=1 SV=2	0	23.543	10	4	15	4	507	51.7	8.72	27.13	4	metabolic process;regulation of biological process	nucleus	protein binding;RNA binding	Pf00013, Pf13014	664883	ENSMUSG00000021047.7	Nova1	12				0	0	156.3	95.2	185.8	30.2		162.1	69.7	180	160.8	176.7	58.1	91.1			32.7	192.8	213.5	160.6	77.4	177.9	61.2	29.2	88.7
Q7M6Y3-5	Picalm	Isoform 5 of Phosphatidylinositol-binding clathrin assembly protein OS=Mus musculus OX=10090 GN=Picalm	0	73.131	19	8	140	6	655	70.9	8.37	339.13	8	cell organization and biogenesis;cell proliferation;development;metabolic process;regulation of biological process;response to stimulus;transport	cell surface;endosome;Golgi;membrane;nucleus	protein binding	Pf01417, Pf07651	233489	ENSMUSG00000039361.11	Picalm	7				0	0	119.7	121.3	148.9	97.3	107.2	124.6	103.7	89.5	77.8	62	84.1	79.8	43.8	39.6	57.4	172.4	162.8	154.7	69.9	110	88.5	69.5	100.6
P62717	Rpl18a	60S ribosomal protein L18a OS=Mus musculus OX=10090 GN=Rpl18a PE=1 SV=1	0	27.835	22	4	56	4	176	20.7	10.71	101.85	4	metabolic process;response to stimulus	membrane;ribosome	RNA binding;structural molecule activity	Pf01775	76808	ENSMUSG00000045128.9	Rpl18a	8	Ribosome	L13a-mediated translational silencing of Ceruloplasmin expression; Nonsense Mediated Decay (NMD) independent of the Exon Junction Complex (EJC); Nonsense Mediated Decay (NMD) enhanced by the Exon Junction Complex (EJC); GTP hydrolysis and joining of the 60S ribosomal subunit; Formation of a pool of free 40S subunits; Major pathway of rRNA processing in the nucleolus and cytosol; SRP-dependent cot…	Cytoplasmic Ribosomal Proteins	17	0	138	101.8	123.8	102.6	111.3	112.6	96.1	115.7	122.7	80.6	37	113.3	14.2	46.3	68.1	133.7	138.2	131.6	99.5	116.1	113.9	110.4	68.4
Q8C0L0	Tmx4	Thioredoxin-related transmembrane protein 4 OS=Mus musculus OX=10090 GN=Tmx4 PE=1 SV=2	0	22.119	16	4	34	4	335	37.1	4.37	76.87	4	cellular homeostasis;metabolic process;regulation of biological process;response to stimulus;transport	endoplasmic reticulum;membrane	catalytic activity	Pf00085	52837	ENSMUSG00000034723.11	Tmx4	2				0	0	105.2	107.6	123.4	105.5	100.7	142.9	97	109.2	115.5	92.7	131.5	97.7	61.3	51.8	46.1	121.6	124.1	122.3	82.1	96.2	92.8	87	88.3
Q9DBR7	Ppp1r12a	Protein phosphatase 1 regulatory subunit 12A OS=Mus musculus OX=10090 GN=Ppp1r12a PE=1 SV=2	0	15.052	4	4	12	4	1029	114.9	5.49	21.06	4	cell organization and biogenesis;metabolic process;regulation of biological process;response to stimulus	chromosome;cytoplasm;cytoskeleton;cytosol	catalytic activity;enzyme regulator activity;protein binding	Pf00023, Pf03961, Pf12796, Pf13606, Pf13637, Pf13857	17931	ENSMUSG00000019907.10	Ppp1r12a	10	Oxytocin signaling pathway; Regulation of actin cytoskeleton; Focal adhesion; Platelet activation; Proteoglycans in cancer; cGMP-PKG signaling pathway; cAMP signaling pathway; Vascular smooth muscle contraction	RHO GTPases activate PAKs; Regulation of PLK1 Activity at G2/M Transition; RHO GTPases activate PKNs	Regulation of Actin Cytoskeleton; Focal Adhesion	20	0	140.6	122.7	144.5	58.1	170.9	226.2	30.1	134.1	79.8	52.2		96.8		31.9	48.3	177.7	163.1	210.6	76.1	129.8	147.4	66.3	63.6
Q812A2	Srgap3	SLIT-ROBO Rho GTPase-activating protein 3 OS=Mus musculus OX=10090 GN=Srgap3 PE=1 SV=1	0	59.794	10	8	26	8	1099	124.3	6.67	49.74	8	regulation of biological process;response to stimulus	cytoplasm	enzyme regulator activity;protein binding	Pf00018, Pf00611, Pf00620, Pf07653, Pf14604	259302		Srgap3	6	Axon guidance			1	0	92.1	110.4	97.6	72.2	104.2	135.1	157.8	130.6	89.4	77.6	85.9	63.1	51.9	33.2		241.5	225.4	164.7	89.7	80.6	76.8	113.3	34.6
P60670	Nploc4	Nuclear protein localization protein 4 homolog OS=Mus musculus OX=10090 GN=Nploc4 PE=1 SV=3	0.022	2.181	1	1	12	1	608	68	6.46	6.76	1	cell organization and biogenesis;metabolic process;regulation of biological process;transport	cytoplasm;cytosol;endoplasmic reticulum;membrane;nucleus	metal ion binding;protein binding	Pf05020, Pf05021, Pf11543	217365	ENSMUSG00000039703.15	Nploc4	11	Protein processing in endoplasmic reticulum	Translesion Synthesis by POLH		5	0	131.8	123.7	120.5	102.6	147.7		109	118	172.1	118.4		135.4			94.7	140.4	173.8	168.1	105	89.9	145.9	124.2	78.9
Q6PDL0	Dync1li2	Cytoplasmic dynein 1 light intermediate chain 2 OS=Mus musculus OX=10090 GN=Dync1li2 PE=1 SV=2	0	47.828	20	7	76	6	492	54.2	6.28	150.9	7	cell organization and biogenesis;cellular component movement;response to stimulus;transport	chromosome;cytoplasm;cytoskeleton;endosome;membrane;vacuole	catalytic activity;motor activity;nucleotide binding;protein binding	Pf05783	234663	ENSMUSG00000035770.8	Dync1li2	8	Phagosome; Salmonella infection; Vasopressin-regulated water reabsorption	COPI-mediated anterograde transport; HSP90 chaperone cycle for steroid hormone receptors (SHR); Amplification of signal from unattached kinetochores via a MAD2 inhibitory signal; Resolution of Sister Chromatid Cohesion; Separation of Sister Chromatids; COPI-independent Golgi-to-ER retrograde traffic; RHO GTPases Activate Formins; MHC class II antigen presentation		36	0	123.7	132.2	91.4	113.5	87.8	160	126.1	132.9	135.9	75.5	61.6	108.1	7.1	15.4	50.2	146.2	125.2	101.9	90.8	109.1	133.2	119.9	74.7
Q9D0L8	Rnmt	mRNA cap guanine-N7 methyltransferase OS=Mus musculus OX=10090 GN=Rnmt PE=1 SV=1	0	42.853	17	7	23	7	465	53.3	6.48	46.54	7	metabolic process	nucleus	catalytic activity;RNA binding	Pf03291	67897	ENSMUSG00000009535.13	Rnmt	18	mRNA surveillance pathway	mRNA Capping; RNA Pol II CTD phosphorylation and interaction with CE	mRNA processing	7	0	154	130.9	121.7	134.7	72.6	100.8	98.5	117.3	99.9	90.6	16.5	83.2	28.4	31.3	23.4	174.2	165.2	167.3	98.3	121.8	93.3	100.9	70
P62746	Rhob	Rho-related GTP-binding protein RhoB OS=Mus musculus OX=10090 GN=Rhob PE=1 SV=1	0	70.559	39	8	110	6	196	22.1	5.24	304.57	8	cell death;cell differentiation;development;regulation of biological process;response to stimulus;transport	cytosol;endosome;membrane;nucleus	catalytic activity;nucleotide binding;protein binding	Pf00025, Pf00071, Pf08477	11852	ENSMUSG00000054364.5	Rhob	12		Rho GTPase cycle; RHO GTPases Activate ROCKs; RHO GTPases activate PKNs; RHO GTPases Activate Formins; G alpha (12/13) signalling events; GPVI-mediated activation cascade; RHO GTPases activate CIT; Sema4D induced cell migration and growth-cone collapse	Spinal Cord Injury; Focal Adhesion	21	0	77.2	117.7	96	82.5	84.6	202.9	84	133.4	95.2	97.6	97.7	79.7	54.6	45.9	50.8	174.4	119.5	177.1	92.8	90.1	97.6	78	86.7
Q8R3Z5	Cacnb1	Voltage-dependent L-type calcium channel subunit beta-1 OS=Mus musculus OX=10090 GN=Cacnb1 PE=1 SV=1	0	21.56	8	5	32	3	597	65.4	6.62	13.46	5	cell communication;cell organization and biogenesis;regulation of biological process;transport	endoplasmic reticulum;membrane	protein binding;transporter activity	Pf00018, Pf00625, Pf12052	12295		Cacnb1	11	Oxytocin signaling pathway; Hypertrophic cardiomyopathy (HCM); MAPK signaling pathway; Arrhythmogenic right ventricular cardiomyopathy (ARVC); Dilated cardiomyopathy; Cardiac muscle contraction; Adrenergic signaling in cardiomyocytes	Presynaptic depolarization and calcium channel opening; Phase 0 - rapid depolarisation; Phase 2 - plateau phase	Calcium Regulation in the Cardiac Cell	15	2	86.6	88.5	77.3	99.2	99.1	27.3	74.2	74.7	58.1	147.6	136.5	144.9	178.8	156.1	164	73	75.7	73.3	66.9	80.9	75.5	117.3	105.7
Q3TT99	Gdpd4	Glycerophosphodiester phosphodiesterase domain-containing protein 4 OS=Mus musculus OX=10090 GN=Gdpd4 PE=2 SV=1	0.058	1.497	3	1	1	1	632	73.2	7.25	0	1	metabolic process	cytoplasm;membrane	catalytic activity;metal ion binding	Pf03009	233537	ENSMUSG00000035582.13	Gdpd4	7				0	0	61.9	71.6	21.9		40.9		86	89.1	25.9	124.3	144.8	111.7	176.4	95.6	105.8	24.1	31.7	36.2	59.7	90.9	122.7	278.1	243.3
Q9WV60	Gsk3b	Glycogen synthase kinase-3 beta OS=Mus musculus OX=10090 GN=Gsk3b PE=1 SV=2	0	103.733	31	10	177	8	420	46.7	8.78	458.89	10	cell differentiation;cell organization and biogenesis;cell proliferation;cellular component movement;development;metabolic process;regulation of biological process;response to stimulus;transport	cytoplasm;cytosol;membrane;mitochondrion;nucleus	catalytic activity;nucleotide binding;protein binding	Pf00069, Pf01636, Pf07714, Pf14531	56637	ENSMUSG00000022812.13	Gsk3b	16	ErbB signaling pathway; mTOR signaling pathway; Wnt signaling pathway; T cell receptor signaling pathway; Dopaminergic synapse; Prolactin signaling pathway; Focal adhesion; Insulin signaling pathway; Endometrial cancer; Basal cell carcinoma; Epstein-Barr virus infection; Chemokine signaling pathway; Hippo signaling pathway; Breast cancer; Signaling pathways regulating pluripotency of stem cells; …	Beta-catenin phosphorylation cascade; Disassembly of the destruction complex and recruitment of AXIN to the membrane; Regulation of HSF1-mediated heat shock response; GLI3 is processed to GLI3R by the proteasome; CRMPs in Sema3A signaling; B-WICH complex positively regulates rRNA expression	ErbB signaling pathway; IL-5 Signaling Pathway; MicroRNAs in Cardiomyocyte Hypertrophy; PluriNetWork; Alzheimers Disease; Chemokine signaling pathway; TNF-alpha NF-kB Signaling Pathway; Delta-Notch Signaling Pathway; Focal Adhesion-PI3K-Akt-mTOR-signaling pathway; IL-7 Signaling Pathway; Glycogen Metabolism; ESC Pluripotency Pathways; IL-3 Signaling Pathway; IL-6 signaling Pathway; Wnt Signaling …	74	1	116.3	113.7	115.3	83.9	108.7	191.4	86.2	98.2	102.4	93.8	125.9	92.9	72.5	36.8	52.4	123.5	117.7	135.7	101.9	72.8	112.3	84.5	56.7
P52760	Rida	2-iminobutanoate/2-iminopropanoate deaminase OS=Mus musculus OX=10090 GN=Rida PE=1 SV=3	0	26.966	21	2	28	2	135	14.2	8.68	91.42	2	metabolic process;regulation of biological process;response to stimulus	cytoplasm;cytosol;mitochondrion;nucleus;organelle lumen	catalytic activity;metal ion binding;protein binding;RNA binding	Pf01042	15473	ENSMUSG00000022323.11	Hrsp12; Rida	15				0	0	120.3	130.8	147.8	116	60.9	284.8	67.6	92.8	125.8	107.4	91.9	76.4		104.8	18.6	101.4	111.2	96.3	86.4	73.8	106	111.5	84.7
Q8K212	Pacs1	Phosphofurin acidic cluster sorting protein 1 OS=Mus musculus OX=10090 GN=Pacs1 PE=1 SV=2	0	115.413	22	17	135	16	961	104.8	7.74	262.22	17	cell organization and biogenesis;transport	Golgi	protein binding	Pf10254	107975	ENSMUSG00000024855.9	Pacs1	19				0	1	98.7	115.6	105.4	86	99.3	122.7	104.7	114.8	114.1	102.9	84	71.9	65.8	53	32.8	166.2	189.9	174.2	95.9	80.5	108	78.1	72.9
Q8BUV3	Gphn	Gephyrin OS=Mus musculus OX=10090 GN=Gphn PE=1 SV=2	0	130.937	27	16	127	16	769	83.2	5.6	325.36	16	cell organization and biogenesis;metabolic process;response to stimulus	cytoplasm;cytoskeleton;membrane	catalytic activity;metal ion binding;nucleotide binding;protein binding;structural molecule activity	Pf00994, Pf03453, Pf03454	268566	ENSMUSG00000047454.12	Gphn	12	GABAergic synapse; Metabolic pathways; Folate biosynthesis	Molybdenum cofactor biosynthesis	Splicing factor NOVA regulated synaptic proteins	8	0	149.6	149.7	133.5	102.2	80.1	140.2	104.6	105.4	94.3	85.7	75	64	24	58.4	9.6	154.2	159.6	148.6	103.8	174.9	75.5	62	94.4
Q99MW1	Stk31	Serine/threonine-protein kinase 31 OS=Mus musculus OX=10090 GN=Stk31 PE=1 SV=2	0.019	2.284	1	1	12	1	1018	114.9	5.39	13.6	1	metabolic process	cytoplasm;nucleus	catalytic activity;nucleotide binding;protein binding	Pf00069, Pf00567, Pf05641	77485	ENSMUSG00000023403.14	Stk31	6				0	0	115.4	58.5	51	32.3	60		103.1	111.7	65.9	157.2	158.8	158.4	149.5	255.9	170.4	81.7	47.3	60.3	60	36.7	148.3	194.5	36.3
Q6R891	Ppp1r9b	Neurabin-2 OS=Mus musculus OX=10090 GN=Ppp1r9b PE=1 SV=1	0	75.274	14	7	75	7	817	89.5	4.92	288.92	7	cell differentiation;cell organization and biogenesis;cellular component movement;development;metabolic process;regulation of biological process;response to stimulus;transport	cytoplasm;cytoskeleton;membrane;nucleus	catalytic activity;enzyme regulator activity;protein binding;transporter activity	Pf00595, Pf01496, Pf04111, Pf04156, Pf05557, Pf07106, Pf07888	217124	ENSMUSG00000038976.12	Ppp1r9b	11				0	0	123.6	112.6	108.2	107.5	110.5	79.6	109.1	102	137.2	78.9	98.1	92.6	26.8	42.3	54.6	156.6	134.9	164	89	84.4	108.6	104.6	82.1
Q60605-2	Myl6	Isoform Smooth muscle of Myosin light polypeptide 6 OS=Mus musculus OX=10090 GN=Myl6	0	71.336	66	7	121	7	151	17	4.55	294.48	7	cellular component movement	membrane	catalytic activity;metal ion binding;motor activity;protein binding;structural molecule activity	Pf00036, Pf13405, Pf13499	17904	ENSMUSG00000090841.2	Myl6	10			Focal Adhesion	1	0	111.4	94.9	114.5	99.4	92.7	86.5	109.2	114.8	116.7	91.2	89.7	85.5	75.8	62.8	76	142.5	151	131.7	94.3	106.8	80.5	89.8	98.7
Q4JIM5	Abl2	Tyrosine-protein kinase ABL2 OS=Mus musculus OX=10090 GN=Abl2 PE=1 SV=1	0	34.489	7	6	15	6	1182	128.1	7.84	22.55	6	cell differentiation;cell organization and biogenesis;cellular homeostasis;defense response;metabolic process;regulation of biological process;response to stimulus;transport	cytoplasm;cytoskeleton	catalytic activity;metal ion binding;nucleotide binding;protein binding	Pf00017, Pf00018, Pf00069, Pf07653, Pf07714, Pf08239, Pf08919, Pf12913, Pf14604	11352		Abl2	1				0	0	52.3	640.2	105.7	50	48.5	55.7	539.7	54.7	49.6	29.4	14.6	54.4	9.8			129.2	74.2	134.9	51.6	52.6	51.3	71.2	55.5
Q9QZQ8	Macroh2a1	Core histone macro-H2A.1 OS=Mus musculus OX=10090 GN=Macroh2a1 PE=1 SV=3	0	70.87	29	7	84	5	372	39.7	9.8	230.45	7	cell organization and biogenesis;regulation of biological process	chromosome;nucleus	DNA binding;enzyme regulator activity;protein binding	Pf00125, Pf01661	26914	ENSMUSG00000015937.14	H2afy	13	Alcoholism; Systemic lupus erythematosus	Meiotic Recombination; Mus musculus biological processes; NoRC negatively regulates rRNA expression; Meiotic Synapsis		6	2	58.5	56	87.2	99.8	124.1	36.4	110.7	99.1	120.7	163.4	137.7	139	184.7	137.4	100.3	38.3	42.1	59.8	112.3	116.6	84.7	101.5	111.7
P10922	H10	Histone H1.0 OS=Mus musculus OX=10090 GN=H1-0 PE=2 SV=4	0	22.296	18	3	56	3	194	20.8	10.9	70.56	3	cell organization and biogenesis	chromosome;cytoskeleton;Golgi;nucleus	DNA binding;RNA binding	Pf00538	14958	ENSMUSG00000096210.1	H1f0	15		Activation of DNA fragmentation factor; Formation of Senescence-Associated Heterochromatin Foci (SAHF)		10	0	92.3	95.9	187.3	124.3	93.1	175.7	88.9	86	102.4	71.6	103.2	47.2	23.2	63	127.2	113.6	96.6	155.6	146.9	132.8	73	62.6	78.2
Q9CZN7	Shmt2	Serine hydroxymethyltransferase, mitochondrial OS=Mus musculus OX=10090 GN=Shmt2 PE=1 SV=1	0	10.484	6	3	13	3	504	55.7	8.47	20.14	3	cell organization and biogenesis;metabolic process;regulation of biological process;response to stimulus	cytoplasm;cytoskeleton;membrane;mitochondrion;nucleus;organelle lumen	catalytic activity;protein binding	Pf00464	108037	ENSMUSG00000025403.5	Shmt2	10	Metabolic pathways; Biosynthesis of amino acids; Glycine, serine and threonine metabolism; Antifolate resistance; Carbon metabolism; One carbon pool by folate; Glyoxylate and dicarboxylate metabolism	Metabolism of folate and pterines	One carbon metabolism and related pathways; One Carbon Metabolism; Glutathione and one carbon metabolism	14	0	143.7	123.7	109.9	87.3	225.4	173.7	147.7	70.1	143	79.2	17.4	108.5	8.8	85.4	44.1	99.6	64.1	95.1	101.6	87.9	94.8	99.3	78.5
Q64487-1	Ptprd	Isoform C of Receptor-type tyrosine-protein phosphatase delta OS=Mus musculus OX=10090 GN=Ptprd	0	132.73	14	19	100	12	1893	212	6.68	221.34	19	cell differentiation;cell organization and biogenesis;metabolic process;regulation of biological process	membrane	catalytic activity;protein binding	Pf00041, Pf00047, Pf00102, Pf07679, Pf13895, Pf13927, Pf14566	19266		Ptprd	4				0	1	138.5	134.9	120	57.6	126.8	110.7	125.5	135.3	73.8	113.4	27.7	83.4	16.5		10	209.5	187.5	200.8	77.1	91.9	99.6	93.1	80.3
P23819-4	Gria2	Isoform 4 of Glutamate receptor 2 OS=Mus musculus OX=10090 GN=Gria2	0	269.388	34	28	305	20	921	102.8	7.72	777.96	28	cell communication;cell organization and biogenesis;metabolic process;regulation of biological process;response to stimulus;transport	cell surface;endoplasmic reticulum;membrane	protein binding;receptor activity;signal transducer activity;transporter activity	Pf00060, Pf00497, Pf01094, Pf10613, Pf13458	14800		Gria2	3			Hypothetical Network for Drug Addiction	1	7	125.1	122.1	122.6	98.2	107.6	122.8	90	110.4	93.8	100.4	83.1	92.1	35.8	43.3	34.7	160.8	153.1	164.1	83	98.3	97.1	90.9	94.7
O09131	Gsto1	Glutathione S-transferase omega-1 OS=Mus musculus OX=10090 GN=Gsto1 PE=1 SV=2	0	15.168	18	5	77	5	240	27.5	7.36	116.25	5	metabolic process;regulation of biological process;response to stimulus	cytoplasm;cytosol;membrane	antioxidant activity;catalytic activity;protein binding		14873	ENSMUSG00000025068.7	Gsto1	19	Glutathione metabolism; Platinum drug resistance; Drug metabolism - cytochrome P450; Chemical carcinogenesis; Metabolism of xenobiotics by cytochrome P450	Glutathione conjugation; Methylation	Metapathway biotransformation; Myometrial Relaxation and Contraction Pathways	12	0	120.8	110.2	109.5	99.1	92.3	103	75.8	123.3	109.4	77.5	104.6	104.6	74.2	62.7	67	138.5	157.6	119.1	64	111.2	101.3	90.3	100.7
Q8K1N1	Pnpla8	Calcium-independent phospholipase A2-gamma OS=Mus musculus OX=10090 GN=Pnpla8 PE=1 SV=1	0.006	3.426	1	1	1	1	776	87.3	9.23	0	1	cell death;metabolic process;transport	cytoplasm;endoplasmic reticulum;Golgi;membrane	catalytic activity	Pf01734	67452	ENSMUSG00000036257.15	Pnpla8	12		Acyl chain remodelling of PC; Acyl chain remodelling of PE	Eicosanoid Synthesis	7	0	101.4	97.7	141.5	96.8	112.4	139.8	97.8	91.2	119	116.5	109.6	105.9	90.6	60.7	83.8	106.4	97.9	110.7	70.1	82.3	98.4	92.7	68.8
Q9D4V7	Rabl3	Rab-like protein 3 OS=Mus musculus OX=10090 GN=Rabl3 PE=1 SV=1	0.004	4.718	5	1	1	1	236	26.3	7.15	2.39	1	regulation of biological process;response to stimulus		nucleotide binding	Pf00071, Pf08477	67657	ENSMUSG00000022827.14	Rabl3	16				0	0	101.4	97.7	141.5	96.8	112.4	139.8	97.8	91.2	119	116.5	109.6	105.9	90.6	60.7	83.8	106.4	97.9	110.7	70.1	82.3	98.4	92.7	68.8
Q8BG05-2	Hnrnpa3	Isoform 2 of Heterogeneous nuclear ribonucleoprotein A3 OS=Mus musculus OX=10090 GN=Hnrnpa3	0	272.263	48	21	518	2	357	37.1	8.31	1305.52	21	metabolic process;transport	cytoplasm;nucleus;spliceosomal complex	RNA binding;transporter activity	Pf00076, Pf13893, Pf14259	229279	ENSMUSG00000059005.13	Hnrnpa3	2			mRNA processing	1	0	113.1	122.2	132.2	66.6	119.5	103.5	109.5	87	132	106.6	100.2	112.1	90.3	32.6	59.8	131.5	106.8	144.6	51.2	83.8	126.9	92	77.3
O35857	Timm44	Mitochondrial import inner membrane translocase subunit TIM44 OS=Mus musculus OX=10090 GN=Timm44 PE=1 SV=2	0	25.735	12	4	14	4	452	51.1	8.13	25.29	4	transport	membrane;mitochondrion;organelle lumen	nucleotide binding;protein binding	Pf04280	21856	ENSMUSG00000002949.15	Timm44	8				0	0	146.4	125.1	140.1	118.5	121.3	67.6	74.8	94.3	130.5	39.4	72.8	118		39.3	80	155.9	116.7	156.9	57.1	92.6	138.7	128.2	47.8
P68037	Ube2l3	Ubiquitin-conjugating enzyme E2 L3 OS=Mus musculus OX=10090 GN=Ube2l3 PE=1 SV=1	0	37.539	41	5	99	5	154	17.9	8.51	210.01	5	cell proliferation;metabolic process;regulation of biological process;response to stimulus	cytoplasm;cytosol;nucleus	catalytic activity;enzyme regulator activity;nucleotide binding;protein binding;RNA binding	Pf00179	22195; 100042355	ENSMUSG00000038965.15	Ube2l3; Gm10705	16; 3	Ubiquitin mediated proteolysis; Parkinson's disease		Parkinsons Disease Pathway	3	0	109.8	104.9	124.6	120	90.6	83.2	103.1	97.4	95.1	100.1	91.3	97.5	73.2	86.5	86	120.1	128.6	131.8	101.8	104.5	78.2	99.3	84
Q9CXJ4	Abcb8	Mitochondrial potassium channel ATP-binding subunit OS=Mus musculus OX=10090 GN=Abcb8 PE=1 SV=1	0.006	3.591	2	1	1	1	717	78	9.07	1.66	1	transport	membrane;mitochondrion;nucleus	catalytic activity;nucleotide binding;transporter activity	Pf00005, Pf00664, Pf06414, Pf13304, Pf13481, Pf13558	74610	ENSMUSG00000028973.18	Abcb8	5	ABC transporters			1	0	117.9	116.4	230.8	105.1	128.5	33.1	83.2	88.4	167.5		24.6	87.7	34.7	78.3	116.5	126.4	127	159.8	91.1	80.3	82.5	103.8	97.1
Q8JZS0	Lin7a	Protein lin-7 homolog A OS=Mus musculus OX=10090 GN=Lin7a PE=1 SV=2	0	58.906	35	7	115	2	233	26	8.72	250.14	7	cell organization and biogenesis;transport	membrane	protein binding	Pf00595, Pf02828	108030	ENSMUSG00000019906.15	Lin7a	10		Dopamine Neurotransmitter Release Cycle		4	0	92.8	59.7	120	116.8	107.5	199.5	108.1	113	123	87.9	91.7	113.4	32.6	61.1	68.2	120.8	114.3	129.8	78.8	81.8	103.4	90.7	95.5
O08585	Clta	Clathrin light chain A OS=Mus musculus OX=10090 GN=Clta PE=1 SV=2	0	72.796	28	9	165	9	235	25.6	4.58	338.65	9	cell division;cell organization and biogenesis;transport	cytoplasm;cytoskeleton;membrane	protein binding;structural molecule activity	Pf01086	12757		Clta	4				0	0	124.4	78.4	108.2	91.8	93.8	147.7	104.8	111.6	113.1	88.5	107.6	84.5	47.5	55.9	83.5	119.6	137.5	114	114.3	106	97.4	90.5	98.6
Q6PAR5	Gapvd1	GTPase-activating protein and VPS9 domain-containing protein 1 OS=Mus musculus OX=10090 GN=Gapvd1 PE=1 SV=2	0	34.895	5	5	12	5	1458	162.3	5.19	20.89	5	regulation of biological process;response to stimulus;transport	cytosol;endosome;membrane	enzyme regulator activity;protein binding	Pf00616, Pf02204	66691	ENSMUSG00000026867.18	Gapvd1	2		RAB GEFs exchange GTP for GDP on RABs; Clathrin-mediated endocytosis		5	0	111.2	306.7	1.2	0.9	108.3	0.6	1.4	1.2	1.2	171.6	111.8	421.6	227.1		0.6	59	53.7	26.6	0.6	1.1	441.6	0.6	0.5
Q3ULW8	Parp3	Protein mono-ADP-ribosyltransferase PARP3 OS=Mus musculus OX=10090 GN=Parp3 PE=2 SV=1	0.013	2.561	2	1	4	1	533	59.9	7.12	0	1	cell organization and biogenesis;metabolic process;regulation of biological process;response to stimulus	cytoplasm;cytosol	catalytic activity	Pf00644, Pf02877, Pf05406	235587	ENSMUSG00000023249.15	Parp3	9	Base excision repair; Apoptosis			2	0	111.2	55.2	96.3	97.3	124.8	167.5	108.9	96	102	60.3	61	104.6	47.5	62.5	81.8	200.7	173.6	214.9	61.5	70.8	66.7	72.6	85.7
Q7TPR4	Actn1	Alpha-actinin-1 OS=Mus musculus OX=10090 GN=Actn1 PE=1 SV=1	0	343.315	51	36	420	22	892	103	5.38	1160.9	36	cell differentiation;cell organization and biogenesis;regulation of biological process	cytoplasm;cytoskeleton;membrane;nucleus	metal ion binding;protein binding;RNA binding	Pf00036, Pf00307, Pf00435, Pf08726, Pf11971, Pf13405, Pf13499	109711	ENSMUSG00000015143.15	Actn1	12	Leukocyte transendothelial migration; Regulation of actin cytoskeleton; Arrhythmogenic right ventricular cardiomyopathy (ARVC); Focal adhesion; Adherens junction; Tight junction; Systemic lupus erythematosus; Amoebiasis; Viral carcinogenesis	Platelet degranulation ; Regulation of cytoskeletal remodeling and cell spreading by IPP complex components	Regulation of Actin Cytoskeleton; Focal Adhesion	19	0	109.8	132.5	117.3	87	103	67.8	144.3	147.3	158.1	69.5	75.8	109.9	23.2	16.2	15.3	163.8	156.5	164.3	67.9	113	113.9	81.8	77.5
P97351	Rps3a	40S ribosomal protein S3a OS=Mus musculus OX=10090 GN=Rps3a PE=1 SV=3	0	133.533	51	13	410	13	264	29.9	9.73	982.49	13	cell differentiation;metabolic process;regulation of biological process	cytoplasm;cytosol;endoplasmic reticulum;nucleus;ribosome	protein binding;RNA binding;structural molecule activity	Pf01015	20091	ENSMUSG00000028081.6	Rps3a; Rps3a1	3	Ribosome	L13a-mediated translational silencing of Ceruloplasmin expression; Nonsense Mediated Decay (NMD) independent of the Exon Junction Complex (EJC); Nonsense Mediated Decay (NMD) enhanced by the Exon Junction Complex (EJC); Ribosomal scanning and start codon recognition; GTP hydrolysis and joining of the 60S ribosomal subunit; Formation of a pool of free 40S subunits; SRP-dependent cotranslational pr…	Cytoplasmic Ribosomal Proteins	18	0	112.2	105	113.7	97.2	98	127.9	102.5	112.7	107.3	87.3	85.3	101.1	49.6	59	63.1	129.6	135.4	120.2	101.4	106.1	104.8	91.6	95.7
Q8VE62	Paip1	Polyadenylate-binding protein-interacting protein 1 OS=Mus musculus OX=10090 GN=Paip1 PE=1 SV=1	0	29.004	10	3	16	3	400	45.7	4.55	32.61	3	regulation of biological process	cytoplasm	protein binding;RNA binding;translation regulator activity	Pf02854, Pf07145	218693	ENSMUSG00000025451.15	Paip1	13	RNA transport	Deadenylation of mRNA	Translation Factors	5	0	178.3	173.8	225.8		41.5	198.7	165.7		135.4	13.3	8.9	11.4			53.6	193.2	170.1	174.1		12.5	221.8	129.1	113.5
O88643	Pak1	Serine/threonine-protein kinase PAK 1 OS=Mus musculus OX=10090 GN=Pak1 PE=1 SV=1	0	105.018	28	12	118	6	545	60.7	5.74	298	12	cell death;cell organization and biogenesis;cellular component movement;metabolic process;regulation of biological process;response to stimulus;transport	cytoplasm;cytosol;Golgi;membrane;nucleus	catalytic activity;nucleotide binding;protein binding	Pf00069, Pf00786, Pf07714, Pf14531	18479		Pak1	7			Signaling of Hepatocyte Growth Factor Receptor; Chemokine signaling pathway; IL-3 Signaling Pathway; Alpha6-Beta4 Integrin Signaling Pathway; MAPK signaling pathway; Regulation of Actin Cytoskeleton; FAS pathway and Stress induction of HSP regulation; EGFR1 Signaling Pathway; Integrin-mediated Cell Adhesion; Focal Adhesion	10	0	105.5	142.4	72.9	89.1	126.3	82.9	126.1	91.8	160.5	82.9	117.5	49.4		16.9	23.9	226.1	227.5	221.5	83.2	43.9	106.3	60.1	42.3
O35405	Pld3	5'-3' exonuclease PLD3 OS=Mus musculus OX=10090 GN=Pld3 PE=1 SV=1	0	20.833	9	4	51	4	488	54.4	6.52	109.85	4	metabolic process	endoplasmic reticulum;membrane	catalytic activity	Pf00614, Pf13091, Pf13918	18807	ENSMUSG00000003363.15	Pld3	7	Metabolic pathways; Ether lipid metabolism; Glycerophospholipid metabolism			3	0	137.6	109.1	112.9	102.1	65.6	177	120	124.4	97.7	65.3	86.3	66.1	38.5	52.3	87.5	120.6	126.1	80	121.3	121.1	94.4	112.6	104
Q9WTR5	Cdh13	Cadherin-13 OS=Mus musculus OX=10090 GN=Cdh13 PE=1 SV=2	0	95.225	21	9	127	9	714	78.1	5.12	375.99	9	cell organization and biogenesis;cell proliferation;cellular component movement;regulation of biological process;response to stimulus	cytoplasm;extracellular;membrane	metal ion binding;protein binding	Pf00028, Pf08758	12554	ENSMUSG00000031841.19	Cdh13	8		Adherens junctions interactions		4	0	118.3	83.4	137.9	93.1	82.8	134.6	89.6	90.6	113.7	63.6	81.4	78.7	70.9	63.6	47.5	176.2	189.6	178	102.6	87.1	81.1	76.5	76.8
P56382	Atp5f1e	ATP synthase subunit epsilon, mitochondrial OS=Mus musculus OX=10090 GN=Atp5f1e PE=1 SV=2	0.001	8.041	31	2	76	2	52	5.8	10.01	144.29	2	metabolic process;transport	membrane;mitochondrion	catalytic activity;transporter activity	Pf04627	67126	ENSMUSG00000016252.7	Atp5e	2	Metabolic pathways; Huntington's disease; Oxidative phosphorylation; Parkinson's disease; Alzheimer's disease	Cristae formation; Formation of ATP by chemiosmotic coupling	Oxidative phosphorylation; Electron Transport Chain	14	0	100.8	69.8	123.9	107.7	102.5	175.8	93.9	99.6	110.5	91.4	78.6	98.5	77.9	102.1	119.6	104.9	108	111.6	84.2	104.7	85.1	77.8	92
Q91VW3	Sh3bgrl3	SH3 domain-binding glutamic acid-rich-like protein 3 OS=Mus musculus OX=10090 GN=Sh3bgrl3 PE=1 SV=1	0	17.69	32	3	59	3	93	10.5	5.14	84.19	3	cellular homeostasis;metabolic process;regulation of biological process	cytoplasm;nucleus	catalytic activity	Pf00462, Pf04908	73723	ENSMUSG00000028843.8	Sh3bgrl3	4				0	0	111.8	117.4	110.7	108.8	133.7	24.8	124.3	121.7	138.5	15.8	61.3	100.6	42.4	87.1	78.1	124.1	148.3	153.9	98.3	108.2	98.1	104.5	100.4
P62862	Fau	40S ribosomal protein S30 OS=Mus musculus OX=10090 GN=Fau PE=1 SV=1	0.001	7.238	19	2	24	2	59	6.6	12.15	20.15	2	defense response;metabolic process;response to stimulus	ribosome	protein binding;RNA binding;structural molecule activity	Pf04758	14109		Fau	19			Cytoplasmic Ribosomal Proteins	1	0	109.6	82.9	97.1	128.5	107	130.9	121.4	148.5	139.7	62.3	105.2	90.6	58.9	59.6	67.3	91	124	99.3	116.4	137.2	64.5	67.7	119
Q9Z1X4	Ilf3	Interleukin enhancer-binding factor 3 OS=Mus musculus OX=10090 GN=Ilf3 PE=1 SV=2	0	17.832	6	5	19	5	898	96	8.76	9.62	5	defense response;metabolic process;regulation of biological process;response to stimulus	cytoplasm;extracellular;membrane;mitochondrion;nucleus	DNA binding;protein binding;RNA binding	Pf00035, Pf07528, Pf14709	16201	ENSMUSG00000032178.14	Ilf3	9			mRNA processing	1	0	88.8	77	148.8	79.5	132.2	168.8	108.1	117.4	124	90.4	105.5	69.2	25.2	40.2		156.9	102.4	166.1	123.8	101.8	68.9	80.6	143.7
Q8VCM8	Ncln	Nicalin OS=Mus musculus OX=10090 GN=Ncln PE=1 SV=2	0	32.956	8	5	40	5	563	62.9	6.49	105.07	5	metabolic process;regulation of biological process	endoplasmic reticulum;membrane		Pf04389, Pf05450	103425	ENSMUSG00000020238.14	Ncln	10				0	0	119.2	137.5	170.8	91.2	146	23.9	115	124.8	127.1	69.2	83.4	86.8	46.6	46.7	92.2	102.2	117.1	128.3	73.8	105.3	83.1	116.8	86.5
P28740-2	Kif2a	Isoform 2 of Kinesin-like protein KIF2A OS=Mus musculus OX=10090 GN=Kif2a	0	143.138	29	16	164	16	659	74.8	6.46	484.29	16	cell differentiation;cell division;cell organization and biogenesis;cellular component movement;development	cytoplasm;cytoskeleton;membrane;nucleus;vacuole	catalytic activity;motor activity;nucleotide binding;protein binding	Pf00225	16563	ENSMUSG00000021693.19	Kif2a	13				0	0	108	99.2	122.5	151.5	79.8	102	97.2	101.1	121.3	85.5	54.3	89.3	11.2	52.5	31.3	188.3	186.7	177.7	113.6	92.1	95	93.7	76.6
Q9QZE5	Copg1	Coatomer subunit gamma-1 OS=Mus musculus OX=10090 GN=Copg1 PE=1 SV=1	0	27.065	11	7	29	6	874	97.5	5.35	44.17	7	cellular component movement;transport	cytoplasm;cytosol;Golgi;membrane	structural molecule activity	Pf01602, Pf08752	54161	ENSMUSG00000030058.17	Copg; Copg1	6		COPI-mediated anterograde transport; COPI-dependent Golgi-to-ER retrograde traffic		11	0	114.1	127.9	71.9	43	167	176.2	136.4	231.3	104.7	77.5	89	101.6	40.3	9.4	29.8	135	105.4	83	46.8	83.1	184.1	93.6	47
Q8CIQ7	Dock3	Dedicator of cytokinesis protein 3 OS=Mus musculus OX=10090 GN=Dock3 PE=1 SV=1	0	26.282	3	5	14	5	2027	232.8	6.99	25.24	5	regulation of biological process;response to stimulus	cytoplasm;cytosol	protein binding	Pf06920, Pf07653, Pf14429, Pf14604	208869		Dock3	9				0	0	98.6	48	104.2	111.8	121.7	138.3	126.8	117.7	135	82.3	115	130.8	49.2	69.2	85	125.4	126.9	169.3	50.8	57.3	89.8	98.6	60.8
Q3UHB1	Nt5dc3	5'-nucleotidase domain-containing protein 3 OS=Mus musculus OX=10090 GN=Nt5dc3 PE=1 SV=1	0	119.504	30	16	210	16	546	63.1	8.56	514.25	16	metabolic process	cytosol;mitochondrion	catalytic activity;metal ion binding;receptor activity;signal transducer activity	Pf05761	103466	ENSMUSG00000054027.8	Nt5dc3	10				0	0	103.2	121.9	104.5	88.6	75.4	91.7	77.2	78.3	84.8	114.4	133.1	117.1	134.2	95.9	101.8	83.1	81.2	94.7	74	116.6	104.7	115.8	101.8
Q9WUA2	Farsb	Phenylalanine--tRNA ligase beta subunit OS=Mus musculus OX=10090 GN=Farsb PE=1 SV=2	0	105.838	28	15	157	15	589	65.7	7.12	346.79	15	cell organization and biogenesis;metabolic process	cytoplasm;membrane	catalytic activity;metal ion binding;nucleotide binding;RNA binding	Pf03483, Pf03484	23874	ENSMUSG00000026245.16	Farsb	1	Aminoacyl-tRNA biosynthesis			1	0	112	101.6	125.3	98.6	100.8	164.6	117.9	106.8	103.1	112.3	84.9	83	47.9	36.8	27.4	140.5	133.5	116.8	120.6	98.5	92.8	86.3	99.7
Q4VAA2	Cdv3	Protein CDV3 OS=Mus musculus OX=10090 GN=Cdv3 PE=1 SV=2	0	60.906	38	5	49	5	281	29.7	6.1	205.1	5		cytoplasm;nucleus		Pf15359	321022	ENSMUSG00000032803.15	Cdv3	9				0	0	89.1	151.8	126.9	128.4	65.5	74.6	119.3	79.3	157.6	106.5	76.8	134.5	164.8	27.2	62.8	122.9	93.7	133	52.6	62.3	106.9	86.3	106.1
Q80YA7	Dpp8	Dipeptidyl peptidase 8 OS=Mus musculus OX=10090 GN=Dpp8 PE=1 SV=1	0.003	5.465	1	1	10	1	892	102.1	5.81	0	1	metabolic process	cytoplasm;cytosol	catalytic activity	Pf00326, Pf00930, Pf02129, Pf02230, Pf12695, Pf12697	74388	ENSMUSG00000032393.15	Dpp8	9				0	0	103.2		75.2	132.7	95.6	203.8	129.7	132.3	150.4	86.1	74	140.3			95.8	119	136.3	159.2	78.1	87.7	95	115.5	82
Q9QZ23	Nfu1	NFU1 iron-sulfur cluster scaffold homolog, mitochondrial OS=Mus musculus OX=10090 GN=Nfu1 PE=1 SV=2	0	19.3	16	3	9	3	255	28.5	5.03	20.19	3	cell organization and biogenesis;metabolic process	cytoplasm;cytosol;mitochondrion;nucleus	metal ion binding;protein binding	Pf01106, Pf08712	56748	ENSMUSG00000029993.16	Nfu1	6				0	0	127.8	106.3	28.8	33.8	84.7	17.3	82	118.5	32.9	103.9	86.7	109	230.8	196.7	178.3	62.9	81.8	61.1	89.3	130.3	117.9	118.1	104.8
Q8BFU3	Rnf214	RING finger protein 214 OS=Mus musculus OX=10090 GN=Rnf214 PE=1 SV=1	0	28.727	12	5	10	5	668	73.6	6.23	9.21	5			metal ion binding;protein binding	Pf12678, Pf12906, Pf13639	235315	ENSMUSG00000042790.16	Rnf214	9				0	0	108	110.1	168.6	79.3	108.4	160.6	115.2	86.3	119.8	154.7	132.6	94.9	59.6		26.6	150.5	132.3	166.4	70.9	49	71	97	32.4
Q9Z1G3	Atp6v1c1	V-type proton ATPase subunit C 1 OS=Mus musculus OX=10090 GN=Atp6v1c1 PE=1 SV=4	0	138.967	41	16	376	16	382	43.9	7.46	867.59	16	transport	cytoplasm;membrane	catalytic activity;transporter activity	Pf03223	66335	ENSMUSG00000022295.7	Atp6v1c1	15	mTOR signaling pathway; Rheumatoid arthritis; Metabolic pathways; Phagosome; Oxidative phosphorylation; Synaptic vesicle cycle; Collecting duct acid secretion	Ion channel transport; ROS, RNS production in phagocytes; Transferrin endocytosis and recycling; Insulin receptor recycling		18	0	110	104.3	107.3	105.4	111.9	135.3	109.9	114.9	100.9	95.8	90.6	93.2	49.5	34.6	38.8	151.1	132.8	139.8	86	87.5	90.5	109.1	96.4
O08917	Flot1	Flotillin-1 OS=Mus musculus OX=10090 GN=Flot1 PE=1 SV=1	0	97.444	32	11	60	11	428	47.5	7.15	159.3	11	cell organization and biogenesis;cellular component movement;regulation of biological process;response to stimulus;transport	cytoskeleton;endosome;membrane	protein binding	Pf01145	14251	ENSMUSG00000059714.13	Flot1	17	Insulin signaling pathway		Insulin Signaling	2	0	119.6	138	122.5	75.3	124.6	129.1	79.8	90.6	100.8	68.3	88.2	94.1	5.9	38.6	50	199.4	178.5	210.9	62.9	95.3	79.9	54.7	75.4
Q9CQM9	Glrx3	Glutaredoxin-3 OS=Mus musculus OX=10090 GN=Glrx3 PE=1 SV=1	0	18.402	10	3	18	3	337	37.8	5.59	31.73	3	cell organization and biogenesis;cellular homeostasis;metabolic process;regulation of biological process	cytoplasm;cytosol;nucleus;spliceosomal complex	catalytic activity;metal ion binding;protein binding;RNA binding	Pf00085, Pf00462, Pf02114, Pf02966, Pf13098	30926	ENSMUSG00000031068.8	Glrx3	7				0	0	153.5	54.8	192.7	130	140.4	81.1	53.5	129.3	48	63.7	63.6	114	40.4	57.3	58	164.2	161.2	184.4	102	89.3	68.2	126.8	77.3
Q99KU0	Vmp1	Vacuole membrane protein 1 OS=Mus musculus OX=10090 GN=Vmp1 PE=1 SV=2	0	12.339	4	1	12	1	406	45.9	6.95	27.89	1	cell organization and biogenesis;metabolic process;transport	endoplasmic reticulum;membrane;vacuole		Pf09335	75909	ENSMUSG00000018171.9	Vmp1	11				0	0	138.5		43.5	93.3	69.3	165.8	240.7	254	181.8	50.4	59.8	145.7	100.2	54.2	62.9	133.1	126.3	193.4		60.5		99.4	68.4
P69525	Tmprss9	Transmembrane protease serine 9 OS=Mus musculus OX=10090 GN=Tmprss9 PE=3 SV=1	0.003	4.9	2	1	27	1	1065	114.4	7.75	44.66	1	metabolic process	membrane	catalytic activity;protein binding	Pf00057, Pf00089, Pf09342	432478		Tmprss9	10				0	0	50.8	50.7	17.3	56.5	69.7	7.4	142.3	133.9	106.8	188.8	208.1	175.7	183.3	159.9	185	24.3	23.8	23.1	71.4	79.4	76.3	130	110.1
Q9CQR2	Rps21	40S ribosomal protein S21 OS=Mus musculus OX=10090 GN=Rps21 PE=1 SV=1	0	72.12	59	5	126	5	83	9.1	8.51	362.02	5	metabolic process	ribosome	protein binding;RNA binding;structural molecule activity	Pf01249	66481	ENSMUSG00000039001.12	Rps21	2	Ribosome	L13a-mediated translational silencing of Ceruloplasmin expression; Nonsense Mediated Decay (NMD) independent of the Exon Junction Complex (EJC); Nonsense Mediated Decay (NMD) enhanced by the Exon Junction Complex (EJC); Ribosomal scanning and start codon recognition; GTP hydrolysis and joining of the 60S ribosomal subunit; Formation of a pool of free 40S subunits; SRP-dependent cotranslational pr…	Cytoplasmic Ribosomal Proteins	18	0	126	109.2	160.2	75	88.2	126.2	97.8	116	108.6	99.8	123.9	103.8	59.6	45.5	25.1	144.2	142.8	156.5	58.8	73	101.7	94.9	67.1
Q9DCT2	Ndufs3	NADH dehydrogenase [ubiquinone] iron-sulfur protein 3, mitochondrial OS=Mus musculus OX=10090 GN=Ndufs3 PE=1 SV=2	0	79.922	25	7	167	7	263	30.1	7.17	463.83	7	metabolic process;regulation of biological process;transport	membrane;mitochondrion	catalytic activity	Pf00329	68349	ENSMUSG00000005510.9; ENSMUSG00000111727.1	Ndufs3	2; CHR_MG191_PATCH	Metabolic pathways; Huntington's disease; Non-alcoholic fatty liver disease (NAFLD); Oxidative phosphorylation; Parkinson's disease; Alzheimer's disease	Complex I biogenesis	Oxidative phosphorylation; Electron Transport Chain	13	0	110.7	111.3	114.7	94.4	108.3	85.9	111.9	132.5	123.2	72.6	92.7	92.6	92.9	102.5	94.8	99.9	103.6	97.4	107.1	101.1	85.9	91.1	86.9
Q3UGY8	Arfgef3	Brefeldin A-inhibited guanine nucleotide-exchange protein 3 OS=Mus musculus OX=10090 GN=Arfgef3 PE=1 SV=1	0	14.378	2	3	11	3	2170	239.9	5.88	17.87	3	regulation of biological process	membrane		Pf09324	215821	ENSMUSG00000019852.7	D10Bwg1379e; Arfgef3	10				0	0	116.3	112.2	86.6	47.4	102.9	146.8	115.9	155.9	152	103.6	109.4	84.7	38.8	35.3		172.8	99.2	179.2	47.8	134.7	101.9	98.4	118
Q8BWG8	Arrb1	Beta-arrestin-1 OS=Mus musculus OX=10090 GN=Arrb1 PE=1 SV=1	0	45.07	15	6	53	6	418	46.9	6.28	146.63	6	cell death;cell organization and biogenesis;metabolic process;regulation of biological process;response to stimulus;transport	chromosome;cytoplasm;cytosol;membrane;nucleus	DNA binding;enzyme regulator activity;protein binding	Pf00339, Pf02752	109689	ENSMUSG00000018909.15	Arrb1	7	Endocytosis; Morphine addiction; MAPK signaling pathway; Chemokine signaling pathway; Hedgehog signaling pathway; Olfactory transduction	Lysosome Vesicle Biogenesis; Golgi Associated Vesicle Biogenesis; Activation of SMO; Thrombin signalling through proteinase activated receptors (PARs); G alpha (s) signalling events; Cargo recognition for clathrin-mediated endocytosis	Chemokine signaling pathway; Myometrial Relaxation and Contraction Pathways; MAPK signaling pathway; Wnt Signaling Pathway NetPath; Calcium Regulation in the Cardiac Cell	29	0	108.4	121.3	132.1	148.4	81.8	104	84	182.9	73.9	142.7	152.9	69.1	50.3		40.5	167.1	141.6	124	90	62.4	110.8	67.5	74.6
Q9ULW6	NAP1L2	Nucleosome assembly protein 1-like 2 OS=Homo sapiens OX=9606 GN=NAP1L2 PE=1 SV=1	0.019	2.27	2	1	9	1	460	52.5	4.49	0	1	cell organization and biogenesis;regulation of biological process	nucleus	protein binding	Pf00956	4674	ENSG00000186462.8	NAP1L2	X				0	0	125.9	121.9	138.2	100.7	114.2	26.7	112.3	105.2	122.6	80	96.9	95.8	68.3	84	83	149.3	129.6	128.6	60.7	96.6	103.5	86.9	84
P62761	Vsnl1	Visinin-like protein 1 OS=Mus musculus OX=10090 GN=Vsnl1 PE=1 SV=2	0	261.999	90	19	861	16	191	22.1	5.15	1683.93	19	regulation of biological process	cytosol;membrane	metal ion binding	Pf00036, Pf13202, Pf13405, Pf13499, Pf13833	26950	ENSMUSG00000054459.7	Vsnl1	12				0	3	105.3	98.2	116.1	102.4	98.1	158.5	100.6	112.9	115.8	100.3	79.4	90.3	40.6	32.2	38.1	142.5	137.7	145.7	83.3	101.6	94.4	100.6	97.8
Q8BFU2	H2aw	Histone H2A type 3 OS=Mus musculus OX=10090 GN=H2aw PE=1 SV=3	0	125.187	63	8	1208	4	130	14.1	11.05	2375.59	8	cell organization and biogenesis;metabolic process;regulation of biological process;response to stimulus	chromosome;nucleus	DNA binding;protein binding	Pf00125, Pf00808	319162	ENSMUSG00000078851.4	Hist3h2a	11	Alcoholism; Systemic lupus erythematosus	RMTs methylate histone arginines; Meiotic Recombination; Mus musculus biological processes; Ub-specific processing proteases; NoRC negatively regulates rRNA expression; UCH proteinases; Metalloprotease DUBs; Meiotic Synapsis		15	4	61.3	76.8	85.4	64.9	84.6	140.1	80.9	65.9	86	116.6	115.6	124.9	217.6	236.4	118	34.4	30	45.6	130.7	115.5	85	74.4	109.8
E9PUL5	Prrt2	Proline-rich transmembrane protein 2 OS=Mus musculus OX=10090 GN=Prrt2 PE=1 SV=1	0	99.579	31	7	110	7	346	35.9	4.63	326.72	7	response to stimulus	membrane	protein binding	Pf04505	69017	ENSMUSG00000045114.10	Prrt2	7				0	0	102.2	72.2	111.8	90.1	96	158.5	123.3	124.6	119.7	113.5	78.6	80.6	5.8	21.2	32.4	188.3	186.6	195.7	55.3	98.5	107.6	100.1	66.7
Q9JKD3	Scamp5	Secretory carrier-associated membrane protein 5 OS=Mus musculus OX=10090 GN=Scamp5 PE=1 SV=1	0	22.11	19	3	107	3	235	26.1	8.54	159.5	3	regulation of biological process;response to stimulus;transport	endosome;Golgi;membrane		Pf04144	56807	ENSMUSG00000040722.7	Scamp5	9				0	0	137.2	119.2	126.8	114.5	95.7	209.3	103.1	118.4	136.7	119.1	100.5	99.9	41.7	78	103	72.9	121.2	54	80.3	131.7	36.8	77.1	96.1
Q8BGZ1	Hpcal4	Hippocalcin-like protein 4 OS=Mus musculus OX=10090 GN=Hpcal4 PE=1 SV=3	0	87.711	53	9	378	6	191	22.2	4.89	405.93	9	regulation of biological process;response to stimulus		metal ion binding;protein binding	Pf00036, Pf13202, Pf13405, Pf13499	170638	ENSMUSG00000046093.9	Hpcal4	4				0	0	124.5	104.1	141.8	110.5	119.7	74.4	99.4	113.7	130.3	106.6	78.9	103.9	12.1	33.4	12.6	165.1	171.7	173	88.6	107.3	96	78.3	87.8
Q8QZT2	Ccsap	Centriole, cilia and spindle-associated protein OS=Mus musculus OX=10090 GN=Ccsap PE=1 SV=1	0.001	6.811	14	2	2	2	252	28.4	9.22	5.52	2	cell division;development;regulation of biological process	cytoplasm;cytoskeleton	protein binding		73420	ENSMUSG00000031971.15	1700054N08Rik; Ccsap	8				0	0	108.2	162.8	128.5	279.3	74		76.9	81.5	274.8	98.6	120.9	137.8	81.3	39	27.9	125.4	80.4	83.2	139.9	16.5	62.4		74
Q8R1B8	Rorb	Nuclear receptor ROR-beta OS=Mus musculus OX=10090 GN=Rorb PE=1 SV=3	0.016	2.45	3	1	2	1	470	53.1	7.65	0	1	cell differentiation;development;metabolic process;regulation of biological process;response to stimulus	nucleus	DNA binding;metal ion binding;protein binding;receptor activity;signal transducer activity	Pf00104, Pf00105	225998	ENSMUSG00000036192.15	Rorb	19	Circadian rhythm	Nuclear Receptor transcription pathway		5	0	11.2	14.6	132	305.5	14.3		43.5	12.9		57.3		190.7	171.9	66.7	463.4		6.7	23.8	197.9	134.4	12.2	312.5	23
P43024	Cox6a1	Cytochrome c oxidase subunit 6A1, mitochondrial OS=Mus musculus OX=10090 GN=Cox6a1 PE=1 SV=2	0	23.075	42	3	6	3	111	12.3	9.98	13.07	3	metabolic process;regulation of biological process;transport	membrane;mitochondrion	catalytic activity;enzyme regulator activity;transporter activity	Pf02046	12861		Cox6a1	5	Metabolic pathways; Huntington's disease; Non-alcoholic fatty liver disease (NAFLD); Oxidative phosphorylation; Parkinson's disease; Alzheimer's disease; Cardiac muscle contraction		Electron Transport Chain	8	0		65.5		107.5				121.5		207.2	352	121.2	409.3	235.8	156.3	115.2		127.8		103.8	127.1		149.9
Q9ESN9	Mapk8ip3	C-Jun-amino-terminal kinase-interacting protein 3 OS=Mus musculus OX=10090 GN=Mapk8ip3 PE=1 SV=1	0	67.321	10	10	52	8	1337	147.5	5.45	74.9	10	cell organization and biogenesis;cellular component movement;metabolic process;regulation of biological process;response to stimulus;transport	cytoplasm;endoplasmic reticulum;Golgi;membrane	catalytic activity;motor activity;protein binding;structural molecule activity	Pf00038, Pf01576, Pf02463, Pf03938, Pf04111, Pf04156, Pf05701, Pf05769, Pf07926, Pf09728, Pf09744, Pf09756, Pf10037, Pf11559, Pf12037, Pf13851, Pf13863, Pf13868	30957	ENSMUSG00000024163.17	Mapk8ip3	17	MAPK signaling pathway		MAPK signaling pathway	2	2	118.8	117.1	50.7	97.5	91.8	216.8	108.1	45.8	130	79.6	97.3	110.7	74.8	46.3	43.4	126	171.9	174.5	81.1	64.3	125.3	79.3	53.6
Q9Z0N1	Eif2s3x	Eukaryotic translation initiation factor 2 subunit 3, X-linked OS=Mus musculus OX=10090 GN=Eif2s3x PE=1 SV=2	0	109.067	35	11	102	11	472	51	8.4	273.72	11	metabolic process	cytoplasm	catalytic activity;nucleotide binding;protein binding;RNA binding	Pf00009, Pf03144, Pf09173	26905	ENSMUSG00000035150.15	Eif2s3x	X	RNA transport	L13a-mediated translational silencing of Ceruloplasmin expression; Recycling of eIF2:GDP; Ribosomal scanning and start codon recognition; GTP hydrolysis and joining of the 60S ribosomal subunit; ABC-family proteins mediated transport; Formation of the ternary complex, and subsequently, the 43S complex; Translation initiation complex formation	Translation Factors	15	0	100.6	79.3	110.5	110.7	87.5	125.1	122.4	107.3	169.5	133.9	81.7	126	43.1	72.2	61.3	153.4	126.5	105.7	66.9	83.9	104.2	82.3	73.4
P61957	Sumo2	Small ubiquitin-related modifier 2 OS=Mus musculus OX=10090 GN=Sumo2 PE=1 SV=1	0	18.121	35	3	36	3	95	10.9	5.5	28.71	3	metabolic process;regulation of biological process	nucleus	catalytic activity;protein binding;RNA binding	Pf00240, Pf11976	170930	ENSMUSG00000020738.16	Sumo2	11	RNA transport			1	0	105.5	85.4	113.6	101.1	89.6	191.9	88.8	114.9	104.4	121.8	94.4	85.1	58.3	77.5	85.6	127.6	104.2	89.2	69.2	105.2	113.6	82.2	100.4
P19096	Fasn	Fatty acid synthase OS=Mus musculus OX=10090 GN=Fasn PE=1 SV=2	0	631.184	39	74	854	74	2504	272.3	6.58	2007.21	74	cell differentiation;metabolic process;response to stimulus	cytoplasm;cytosol;Golgi;membrane;mitochondrion	catalytic activity;nucleotide binding;protein binding;RNA binding	Pf00106, Pf00107, Pf00109, Pf00550, Pf00698, Pf00975, Pf02801, Pf08241, Pf08242, Pf08659, Pf12847, Pf13489, Pf13602, Pf13847, Pf14765	14104	ENSMUSG00000025153.9	Fasn	11	Fatty acid metabolism; Insulin signaling pathway; Metabolic pathways; AMPK signaling pathway; Fatty acid biosynthesis	ChREBP activates metabolic gene expression; Fatty acyl-CoA biosynthesis; Vitamin B5 (pantothenate) metabolism	Fatty Acid Biosynthesis; Dysregulated miRNA Targeting in Insulin/PI3K-AKT Signaling	16	0	113.7	117	119	89.4	94.3	98.4	116.1	112.4	133.6	97.1	104.1	95.9	28.7	39	39.2	158.6	162	158.9	80.5	97.3	99.5	82	71.5
Q8K3H0	Appl1	DCC-interacting protein 13-alpha OS=Mus musculus OX=10090 GN=Appl1 PE=1 SV=1	0	64.693	17	8	54	8	707	79.3	5.41	128.9	8	cell proliferation;regulation of biological process;response to stimulus	cytosol;endosome;membrane;nucleus	protein binding	Pf00169, Pf00640	72993	ENSMUSG00000040760.10	Appl1	14	Longevity regulating pathway; Pathways in cancer; Colorectal cancer	Ligand-independent caspase activation via DCC	EGFR1 Signaling Pathway	8	0	120	123	153.7	64	116.7	119.9	117.5	123.3	98.8	51.8	104.3	85	52.8	19.1	22.7	152.7	123.4	159.7	84.2	147.4	111.2	107.8	88.7
Q811I0	Atpaf1	ATP synthase mitochondrial F1 complex assembly factor 1 OS=Mus musculus OX=10090 GN=Atpaf1 PE=1 SV=1	0	9.6	6	1	3	1	324	36.3	8.19	10.35	1	cell organization and biogenesis	mitochondrion		Pf06644	230649		Atpaf1	4				0	0	284.3				183.5		220.4			236.5	329.2	98.4	126.3					308		178.2		140.5	81.6
P19221	F2	Prothrombin OS=Mus musculus OX=10090 GN=F2 PE=1 SV=1	0	9.714	4	2	10	2	618	70.2	6.43	22.53	2	cellular homeostasis;coagulation;defense response;metabolic process;regulation of biological process;response to stimulus	extracellular	catalytic activity;metal ion binding;protein binding;receptor activity;signal transducer activity	Pf00051, Pf00089, Pf00594, Pf09342, Pf09396	14061	ENSMUSG00000027249.15	F2	2	Regulation of actin cytoskeleton; Complement and coagulation cascades; Neuroactive ligand-receptor interaction	Regulation of Complement cascade; Platelet Aggregation (Plug Formation); Cell surface interactions at the vascular wall; Common Pathway of Fibrin Clot Formation; Gastrin-CREB signalling pathway via PKC and MAPK; Regulation of Insulin-like Growth Factor (IGF) transport and uptake by Insulin-like Growth Factor Binding Proteins (IGFBPs); Peptide ligand-binding receptors; Removal of aminoterminal pro…	Complement and Coagulation Cascades; Blood Clotting Cascade; Regulation of Actin Cytoskeleton	34	0	101.6	113.9	51		63.2	137.5		117.6	56.7	128	145.5	164.3	197.8	220.9	265.9	90.6	112.7	80.5	99.8	131			121.5
Q9JJV2	Pfn2	Profilin-2 OS=Mus musculus OX=10090 GN=Pfn2 PE=1 SV=3	0	79.646	38	6	345	6	140	15	6.99	834.25	6	cell organization and biogenesis;regulation of biological process	cytoplasm;cytoskeleton;cytosol	catalytic activity;protein binding	Pf00235	18645	ENSMUSG00000027805.16	Pfn2	3	Regulation of actin cytoskeleton; Salmonella infection; Rap1 signaling pathway	Signaling by ROBO receptors; RHO GTPases Activate Formins		10	0	120.1	108.9	126.4	92.5	102.7	101.1	99.7	105.7	117.9	99.8	96.8	96.9	56.4	54	69.9	133.8	116.8	124	90.2	101.5	105.6	94.1	83.3
Q7TPM6	Fsd1	Fibronectin type III and SPRY domain-containing protein 1 OS=Mus musculus OX=10090 GN=Fsd1 PE=1 SV=1	0	53.254	24	7	38	7	496	55.5	6.67	100.55	7	cell division	cytoplasm;cytoskeleton;nucleus	protein binding	Pf00041, Pf00622	240121	ENSMUSG00000011589.8	Fsd1	17				0	0	108.4	179.7	157.8	101.2	101.4		146.4	70.2	93.3	44.4	55	65.8	38.4	26.8	47.6	171.3	199	183.6	89.6	148	107.3	102.6	76.3
Q8CCB4	Vps53	Vacuolar protein sorting-associated protein 53 homolog OS=Mus musculus OX=10090 GN=Vps53 PE=1 SV=1	0	30.34	8	5	22	5	832	94.4	6.61	37.7	5	transport	cytosol;endosome;Golgi;membrane		Pf04100, Pf13166	68299	ENSMUSG00000017288.15	Vps53	11		Retrograde transport at the Trans-Golgi-Network		4	0	183.4	162.8	141.2	26.8	112.4	102.3	180.5	58.1	130.3	207.2	30.7	63.8		27.4		165.3	170	198.7	69.1	128.9	114.3	23.9	52.8
O55143	Atp2a2	Sarcoplasmic/endoplasmic reticulum calcium ATPase 2 OS=Mus musculus OX=10090 GN=Atp2a2 PE=1 SV=2	0	373.118	36	30	562	30	1044	114.8	5.34	1490.55	30	cell organization and biogenesis;cellular homeostasis;regulation of biological process;response to stimulus;transport	cytoplasm;endoplasmic reticulum;membrane	catalytic activity;metal ion binding;nucleotide binding;protein binding;transporter activity	Pf00122, Pf00689, Pf00690, Pf00702, Pf08282, Pf12710, Pf13246	11938	ENSMUSG00000029467.15	Atp2a2	5	Hypertrophic cardiomyopathy (HCM); Pancreatic secretion; Arrhythmogenic right ventricular cardiomyopathy (ARVC); Dilated cardiomyopathy; Thyroid hormone signaling pathway; cGMP-PKG signaling pathway; Calcium signaling pathway; Alzheimer's disease; Cardiac muscle contraction; cAMP signaling pathway; Adrenergic signaling in cardiomyocytes	Ion transport by P-type ATPases; Ion homeostasis; Reduction of cytosolic Ca++ levels	Alzheimers Disease; Myometrial Relaxation and Contraction Pathways; Calcium Regulation in the Cardiac Cell	24	0	107.9	104.1	161.2	83.5	105.6	102.4	131.2	113.8	157.6	97.7	101.9	116.7	25.6	21	21.2	133.1	139.1	144.2	70.5	87	97.3	100	79.8
Q91VN4	Chchd6	MICOS complex subunit Mic25 OS=Mus musculus OX=10090 GN=Chchd6 PE=1 SV=2	0	40.631	22	5	81	5	273	29.8	8.41	119.89	5	cell organization and biogenesis;response to stimulus	cytosol;membrane;mitochondrion		Pf05300, Pf06747	66098	ENSMUSG00000030086.16	Chchd6	6				0	0	108.2	67.9	114.8	132.3	100.5	75.3	133.5	114	140.1	63.2	87.3	119.2	18.9	66.2	77.8	135.9	150.7	157.1	128.8	103.1	94.6	92.2	37.8
P97797-2	Sirpa	Isoform 2 of Tyrosine-protein phosphatase non-receptor type substrate 1 OS=Mus musculus OX=10090 GN=Sirpa	0	116.523	31	9	97	9	509	56	8.28	285.35	9												0	0	137.4	113.5	117.6	63.8	122.5	100.2	99.1	140.1	129.8	52.6	92.6	69.6	9.4	12.3	9.7	193.1	216.3	180.3	121.7	146.4	68.8	74.1	68.7
P10637-3	Mapt	Isoform Tau-B of Microtubule-associated protein tau OS=Mus musculus OX=10090 GN=Mapt	0	236.959	59	19	649	1	364	38.2	9.33	1777.33	19	cell death;cell growth;cell organization and biogenesis;cellular component movement;metabolic process;regulation of biological process;response to stimulus;transport	cytoplasm;cytoskeleton;cytosol;membrane;nucleus	DNA binding;protein binding	Pf00418	17762		Mapt	11			IL-6 signaling Pathway; MAPK signaling pathway	2	0	115.7	120.5	132.9	81.5	79.2	139.7	100.3	69.6	139.7	99.6	122.6	106.3	40.6	45.8	72.5	131.7	170.8	142.5	80	105.2	83.1	73.1	83.3
Q9Z0Y1	Dctn3	Dynactin subunit 3 OS=Mus musculus OX=10090 GN=Dctn3 PE=1 SV=2	0	28.009	25	6	37	6	186	21	6.06	77.02	6	cell division	chromosome;cytoplasm;cytoskeleton;cytosol		Pf07426	53598	ENSMUSG00000028447.11	Dctn3	4		Anchoring of the basal body to the plasma membrane; AURKA Activation by TPX2; Loss of Nlp from mitotic centrosomes; Recruitment of mitotic centrosome proteins and complexes; COPI-mediated anterograde transport; Regulation of PLK1 Activity at G2/M Transition; Recruitment of NuMA to mitotic centrosomes; HSP90 chaperone cycle for steroid hormone receptors (SHR); COPI-independent Golgi-to-ER retrogra…		33	0	106.4	92.2	119.6	106.3	96.3	153.2	83.9	92.6	101.2	93.6	102.6	90.3	70.7	59.3	63.8	140.8	137	136.3	83.9	100.2	98.8	88.7	96
Q99LX0	Park7	Parkinson disease protein 7 homolog OS=Mus musculus OX=10090 GN=Park7 PE=1 SV=1	0	162.082	59	11	245	11	189	20	6.77	666.95	11	cell communication;cell organization and biogenesis;cell proliferation;defense response;metabolic process;regulation of biological process;response to stimulus;transport	chromosome;cytoplasm;cytosol;endoplasmic reticulum;membrane;mitochondrion;nucleus;organelle lumen	antioxidant activity;catalytic activity;enzyme regulator activity;metal ion binding;protein binding;RNA binding	Pf01965, Pf13278	57320	ENSMUSG00000028964.14	Park7	4	Parkinson's disease		mRNA processing; Parkinsons Disease Pathway	3	0	114.5	95.5	121	88.3	95.6	160.2	90.9	85.2	100.4	93.1	59.4	110.9	62.3	67.8	74.6	134.9	136.9	126	85.9	93.1	97.1	102.1	95.7
Q3THE2	Myl12b	Myosin regulatory light chain 12B OS=Mus musculus OX=10090 GN=Myl12b PE=1 SV=2	0	80.625	51	7	104	7	172	19.8	4.84	331.56	7	regulation of biological process		metal ion binding;protein binding	Pf00036, Pf13202, Pf13405, Pf13833	67938	ENSMUSG00000034868.8	Myl12b	17	Leukocyte transendothelial migration; Regulation of actin cytoskeleton; Focal adhesion; Platelet activation; Tight junction	RHO GTPases activate PAKs; Smooth Muscle Contraction		11	0	126.6	114.1	110.5	80.2	107.3	113.9	101.9	102.5	97.8	83.6	77.4	76.6	63.1	65.7	32.6	155.6	171.7	145.8	79.2	115.7	97.8	90.4	96.2
P68254	Ywhaq	14-3-3 protein theta OS=Mus musculus OX=10090 GN=Ywhaq PE=1 SV=1	0	267.234	75	24	897	20	245	27.8	4.78	1855.54	24	cell differentiation;cell organization and biogenesis;metabolic process;regulation of biological process;response to stimulus;transport	cytoplasm;cytoskeleton;cytosol;Golgi;membrane	catalytic activity;DNA binding;protein binding	Pf00244	22630; 102634437; 214444	ENSMUSG00000076432.12	Ywhaq; LOC102634437; Gm11226; Ywhaq-ps3; Cdk5rap2	12; 4	Epstein-Barr virus infection; Hippo signaling pathway; Hepatitis B; Oocyte meiosis; Cell cycle; PI3K-Akt signaling pathway; Viral carcinogenesis	Translocation of GLUT4 to the plasma membrane; Activation of BAD and translocation to mitochondria ; RHO GTPases activate PKNs; TP53 Regulates Metabolic Genes; Chk1/Chk2(Cds1) mediated inactivation of Cyclin B:Cdk1 complex	Primary Focal Segmental Glomerulosclerosis FSGS	30	0	111.8	109.6	127.5	82.8	98.4	107.9	99.9	99.1	110.4	97.2	101	86.2	70	50.6	59.6	147.4	139.2	158.7	69.7	91.1	100.8	92	88.3
Q922D8	Mthfd1	C-1-tetrahydrofolate synthase, cytoplasmic OS=Mus musculus OX=10090 GN=Mthfd1 PE=1 SV=4	0	61.257	14	11	42	11	935	101.1	7.14	107.76	11	metabolic process	cytoplasm;cytosol;membrane;mitochondrion	catalytic activity;nucleotide binding	Pf00763, Pf01268, Pf02882	108156	ENSMUSG00000021048.7	Mthfd1	12	Metabolic pathways; One carbon pool by folate	Metabolism of folate and pterines	One Carbon Metabolism	7	0	87.8	68.1	99.6	83.5	118.7	151.6	127.2	119.7	138.8	103.9	105.2	110.1	56	60.8	61.6	127.8	124.4	152.8	57.4	100.4	87.6	84.2	68
Q8VBW6	Nae1	NEDD8-activating enzyme E1 regulatory subunit OS=Mus musculus OX=10090 GN=Nae1 PE=1 SV=1	0	14.292	6	2	20	2	534	60.2	5.52	39.49	2	cell death;metabolic process;regulation of biological process	cytoplasm;membrane	catalytic activity;protein binding	Pf00899	234664	ENSMUSG00000031878.18	Nae1	8	Alzheimer's disease	Neddylation	Alzheimers Disease	5	0	159.3	93.4	249.9	52.7	189.1		189.5	151.6	228	201	51.8	70.5	97.3		112.7	86.4	110.6	73.5		51.6	66	53.5	55.9
P51880	Fabp7	Fatty acid-binding protein, brain OS=Mus musculus OX=10090 GN=Fabp7 PE=1 SV=2	0	70.05	56	6	194	6	132	14.9	5.63	421.2	6	cell differentiation;cell proliferation;regulation of biological process;response to stimulus;transport	cytoplasm;cytosol;nucleus	transporter activity	Pf00061, Pf14651	12140	ENSMUSG00000019874.11	Fabp7	10	PPAR signaling pathway	Triglyceride catabolism	PPAR signaling pathway	6	0	100.8	109.7	127.1	71.5	102.2	101.7	96.4	91.5	176.2	96.9	108.8	92.6	42.3	26.7	26.5	187.6	179.9	206.4	105.5	59.6	64.1	69.1	69.9
O54833	Csnk2a2	Casein kinase II subunit alpha' OS=Mus musculus OX=10090 GN=Csnk2a2 PE=1 SV=1	0	36.422	22	6	28	5	350	41.2	8.56	50.28	6	cell death;metabolic process;regulation of biological process;response to stimulus	chromosome;cytoplasm;membrane;nucleus	catalytic activity;nucleotide binding;protein binding	Pf00069, Pf01636, Pf07714	13000	ENSMUSG00000046707.9	Csnk2a2	8	Herpes simplex infection; Wnt signaling pathway; Epstein-Barr virus infection; Adherens junction; Ribosome biogenesis in eukaryotes; NF-kappa B signaling pathway; Tight junction; Measles	WNT mediated activation of DVL; Regulation of TP53 Activity through Phosphorylation; Synthesis of PC; Cooperation of PDCL (PhLP1) and TRiC/CCT in G-protein beta folding; Condensation of Prometaphase Chromosomes; Receptor Mediated Mitophagy; Regulation of PTEN stability and activity; Signal transduction by L1; RUNX1 interacts with co-factors whose precise effect on RUNX1 targets is not known	TNF-alpha NF-kB Signaling Pathway; Wnt Signaling Pathway NetPath	46	0	88.1	108.7	161.8	47.6	118.2	106.7	131.2	123.8	130.6	93.2	112.2	112.1	17.8	48.7	59.2	153.1	138.4	135.4	84.7	95.3	109.7	125.2	63.1
Q99MN1	Kars1	Lysine--tRNA ligase OS=Mus musculus OX=10090 GN=Kars1 PE=1 SV=1	0	34.283	12	7	43	7	595	67.8	5.94	89.08	7	metabolic process;regulation of biological process;response to stimulus	cytoplasm;cytosol;extracellular;membrane;mitochondrion;nucleus	catalytic activity;nucleotide binding;protein binding;RNA binding	Pf00152, Pf00587, Pf01336	85305	ENSMUSG00000031948.14	Kars	8	Aminoacyl-tRNA biosynthesis			1	0	75.8	150.3	63.1	77.9	20	97.4	68.3	46.4	29.3	196.3	218.7	110.9	232.1	68	59.5	94.9	74.4	105.8	85.5	73.9	98.1	189.9	53.5
Q9CYZ2	Tpd52l2	Tumor protein D54 OS=Mus musculus OX=10090 GN=Tpd52l2 PE=1 SV=1	0	34.834	29	4	23	4	220	24	6.15	61.97	4		cytoplasm	protein binding;RNA binding	Pf04201	66314	ENSMUSG00000000827.18	Tpd52l2	2				0	0	134.6	148.6	140.1	90.8	84.7	139.3	103.9	116.1	85.9	110.4	134.6	134.5	90.7	45.6	21	148.9	137.1	163.2	67.1	107	45.7	35.7	40
P68510	Ywhah	14-3-3 protein eta OS=Mus musculus OX=10090 GN=Ywhah PE=1 SV=2	0	331.847	68	24	1037	18	246	28.2	4.89	2391.86	24	cell organization and biogenesis;metabolic process;regulation of biological process;response to stimulus;transport	cytoplasm;cytosol;membrane	protein binding	Pf00244	22629	ENSMUSG00000018965.11	Ywhah	5	Epstein-Barr virus infection; Hippo signaling pathway; Oocyte meiosis; Cell cycle; PI3K-Akt signaling pathway; Viral carcinogenesis	Translocation of GLUT4 to the plasma membrane; Activation of BAD and translocation to mitochondria ; RHO GTPases activate PKNs; TP53 Regulates Metabolic Genes; Chk1/Chk2(Cds1) mediated inactivation of Cyclin B:Cdk1 complex	TNF-alpha NF-kB Signaling Pathway; Myometrial Relaxation and Contraction Pathways; Alpha6-Beta4 Integrin Signaling Pathway; Calcium Regulation in the Cardiac Cell	32	2	108.2	104.9	109.7	91.8	96	113.5	97.2	106.5	114.5	87.1	87.9	94.1	72.7	62.4	83.8	123.9	119.7	131.6	92.4	106.3	120.3	96.1	90.2
P62852	Rps25	40S ribosomal protein S25 OS=Mus musculus OX=10090 GN=Rps25 PE=1 SV=1	0	24.25	26	5	86	5	125	13.7	10.11	135.18	5	cell organization and biogenesis	nucleus;ribosome	RNA binding;structural molecule activity	Pf03297	75617	ENSMUSG00000009927.9	Rps25	9	Ribosome	L13a-mediated translational silencing of Ceruloplasmin expression; Nonsense Mediated Decay (NMD) independent of the Exon Junction Complex (EJC); Nonsense Mediated Decay (NMD) enhanced by the Exon Junction Complex (EJC); Ribosomal scanning and start codon recognition; GTP hydrolysis and joining of the 60S ribosomal subunit; Formation of a pool of free 40S subunits; SRP-dependent cotranslational pr…	Cytoplasmic Ribosomal Proteins	18	0	99.3	97	104.9	88.6	91.4	153.2	96.8	102.3	102.4	83.2	107.7	91.3	63.7	70.7	68	142.1	158	128.8	99.6	101.9	93.2	88	86.1
Q8R0A5	Tceal3	Transcription elongation factor A protein-like 3 OS=Mus musculus OX=10090 GN=Tceal3 PE=1 SV=2	0	47.577	43	7	104	2	200	22.5	5.44	205.35	7	regulation of biological process	nucleus	protein binding	Pf04538	594844	ENSMUSG00000044550.11	Tceal3	X				0	0	162.9	172.2	166.9	110.2	131.3	178	100.4	103.7	115.2	78.1	56	78.1	107.6	52.6	72	86.1	71.8	77.2	42.9	61.4	92.7	118.7	71
Q99KK7	Dpp3	Dipeptidyl peptidase 3 OS=Mus musculus OX=10090 GN=Dpp3 PE=1 SV=2	0	131.42	26	12	64	12	738	82.8	5.38	180.42	12	metabolic process	cytoplasm;cytosol;membrane	catalytic activity;metal ion binding	Pf03571	75221	ENSMUSG00000063904.3	Dpp3	19				0	0	75.7	180.6	56.3	173.2	117.2	77.7	127.2	153	99.6	63.4	31.1	92	68.2	56.7	181.2	98.8	103.8	90.8	59.8	142.8	90.6	51.4	58.4
Q61879	Myh10	Myosin-10 OS=Mus musculus OX=10090 GN=Myh10 PE=1 SV=2	0	810.535	47	88	868	72	1976	228.9	5.54	2547.19	88	cell organization and biogenesis;cell proliferation;cellular component movement;metabolic process;regulation of biological process;transport	cytoplasm;cytosol;membrane;nucleus	catalytic activity;motor activity;nucleotide binding;protein binding;transporter activity	Pf00063, Pf00769, Pf01496, Pf01576, Pf02736, Pf02841, Pf04111, Pf05622, Pf05667, Pf05911, Pf06637, Pf07888, Pf09726, Pf09731, Pf12128, Pf13094, Pf13514	77579	ENSMUSG00000020900.15	Myh10	11	Regulation of actin cytoskeleton; Tight junction	RHO GTPases activate PAKs	Regulation of Actin Cytoskeleton	7	15	94.3	109.7	99.7	214.5	117.4	97.4	92.4	119.5	158.9	85.1	123.5	86.5	73	79.3	112.6	96	91.5	82.8	81.5	85.3	73.7	68.7	82.5
Q8BWQ4	Cmtr2	Cap-specific mRNA (nucleoside-2'-O-)-methyltransferase 2 OS=Mus musculus OX=10090 GN=Cmtr2 PE=2 SV=1	0.054	1.533	2	1	8	1	767	87.1	7.08	1.96	1	metabolic process	cytoplasm;nucleus	catalytic activity	Pf01728	234728	ENSMUSG00000046441.5	Cmtr2; Ftsjd1	8				0	0		97.2	38.1	62.7	52.6	99.7	36.4	53.6	52	71.8	647.8	42.4	201.5	174.9	163.4	56.6	34.3		102.9	68.8	70.6	97.7	73.4
Q7TMK9	Syncrip	Heterogeneous nuclear ribonucleoprotein Q OS=Mus musculus OX=10090 GN=Syncrip PE=1 SV=2	0	151.273	35	17	138	17	623	69.6	8.59	304.03	17	cell differentiation;metabolic process;regulation of biological process;response to stimulus	cytoplasm;endoplasmic reticulum;membrane;nucleus;spliceosomal complex	RNA binding	Pf00076, Pf13893, Pf14259	56403	ENSMUSG00000032423.12	Syncrip	9			mRNA processing	1	0	124.4	118.9	119.4	77.7	120.7	112.3	98.1	113.5	112.6	110.5	91	109.7	61.3	55.8	36.8	128.3	129.8	118.7	98.9	91.3	102.9	87.9	93.8
P20357	Map2	Microtubule-associated protein 2 OS=Mus musculus OX=10090 GN=Map2 PE=1 SV=2	0	1131.48	56	87	1541	87	1828	199	4.91	4453.05	87	cell organization and biogenesis;regulation of biological process;response to stimulus	cytoplasm;cytoskeleton;cytosol;endoplasmic reticulum	protein binding	Pf00418, Pf08377	17756	ENSMUSG00000015222.17	Map2; Mtap2	1			MAPK Cascade	1	0	113.9	110.1	119.5	102.6	105.2	109.9	102.3	105.6	108.6	105.3	103.7	102.2	58.9	45.7	51.6	131.8	131.3	135.9	85.2	99.9	94.4	92.7	94.8
Q8VHH5	Agap3	Arf-GAP with GTPase, ANK repeat and PH domain-containing protein 3 OS=Mus musculus OX=10090 GN=Agap3 PE=1 SV=1	0	27.215	5	4	29	2	910	97.9	7.75	15.4	4	cell organization and biogenesis;metabolic process;regulation of biological process;response to stimulus;transport	cytoplasm;membrane;nucleus	catalytic activity;enzyme regulator activity;metal ion binding;nucleotide binding;protein binding	Pf00071, Pf00169, Pf01412, Pf08477, Pf12796, Pf13637, Pf13857	213990		Agap3	5				0	2	87.6	70.5	105.2	94.7	85.4	216.5	97.8	107	101.9	90.2	85.3	89.7	68.1	76.8	86.6	150.5	118.9	118	69.5	101.7	90.1	83	107.9
Q8BG51	Rhot1	Mitochondrial Rho GTPase 1 OS=Mus musculus OX=10090 GN=Rhot1 PE=1 SV=1	0	24.578	10	6	16	6	631	72.2	6.49	19.29	6	cell organization and biogenesis;cellular component movement;cellular homeostasis;regulation of biological process;response to stimulus;transport	membrane;mitochondrion	catalytic activity;metal ion binding;nucleotide binding	Pf00071, Pf08355, Pf08356, Pf08477	59040	ENSMUSG00000017686.16	Rhot1	11		Ub-specific processing proteases; Rho GTPase cycle		7	0	86.5	90.4	104.3	94.5	91.4	191.8	85.7	98.8	123.4	76	92.7	74.6	87.4	57.6	54.5	140.1	132.9	134.2	123.6	93.3	103.5	81.8	90.2
P14873	Map1b	Microtubule-associated protein 1B OS=Mus musculus OX=10090 GN=Map1b PE=1 SV=2	0	1218.45	48	95	1715	93	2464	270.1	4.83	5034.68	95	cell growth;cell organization and biogenesis;cellular component movement;regulation of biological process;transport	cytoplasm;cytoskeleton;cytosol;membrane	protein binding		17755	ENSMUSG00000052727.5	Map1b; Mtap1b	13			Wnt Signaling Pathway NetPath	1	2	118.2	113.9	113.8	98.9	103.6	99.4	103	102.2	107.3	84.7	88.9	90.8	48	50	60.7	151.1	147.5	138.3	88.9	102.7	102.9	98.2	93
P16546	Sptan1	Spectrin alpha chain, non-erythrocytic 1 OS=Mus musculus OX=10090 GN=Sptan1 PE=1 SV=4	0	2616.38	69	182	4386	2	2472	284.4	5.33	13084.3	182	cell organization and biogenesis;regulation of biological process	cytoplasm;cytoskeleton;membrane	metal ion binding;protein binding	Pf00018, Pf00036, Pf00435, Pf07653, Pf08239, Pf08726, Pf12128, Pf13405, Pf13499, Pf14604	20740	ENSMUSG00000057738.13	Spna2; Sptan1	2		NCAM signaling for neurite out-growth; Interaction between L1 and Ankyrins; COPI-mediated anterograde transport; Neutrophil degranulation; Interleukin-20 family signaling; RAF/MAP kinase cascade; Caspase-mediated cleavage of cytoskeletal proteins	FAS pathway and Stress induction of HSP regulation	29	172	113.1	114.9	123.2	94.4	106.1	85.5	100.8	109	113.3	97.6	100.4	92.3	61.7	54.3	55.1	139.1	135.6	144	81.4	92.6	99	95.1	88.9
P24288	Bcat1	Branched-chain-amino-acid aminotransferase, cytosolic OS=Mus musculus OX=10090 GN=Bcat1 PE=1 SV=2	0	50.379	21	7	71	7	386	42.8	5.39	121.92	7	metabolic process	cytoplasm;cytosol;mitochondrion	catalytic activity;protein binding	Pf01063	12035	ENSMUSG00000030268.17	Bcat1	6	Valine, leucine and isoleucine degradation; Metabolic pathways; Biosynthesis of amino acids; 2-Oxocarboxylic acid metabolism; Cysteine and methionine metabolism; Valine, leucine and isoleucine biosynthesis; Pantothenate and CoA biosynthesis	Branched-chain amino acid catabolism		10	0	120.8	118.2	123.4	131	123.8	114.7	110.2	102.6	107.2	85.3	34.1	66.2	39.4	107.8	97.7	100.8	104.7	96	107	130.8	83.9	89.9	115.5
Q8R001	Mapre2	Microtubule-associated protein RP/EB family member 2 OS=Mus musculus OX=10090 GN=Mapre2 PE=1 SV=1	0	126.489	35	13	151	12	326	36.9	5.38	433.23	13	cell division	cytoplasm;cytoskeleton	protein binding	Pf00307, Pf03271	212307	ENSMUSG00000024277.14	Mapre2	18				0	0	109.6	113.7	112.8	123.3	83.7	68.1	116.3	122	108.8	87.6	83.8	86.3	36.5	66.6	91.1	141.4	161.8	114.1	96.8	121.6	103.4	56.4	113.2
Q922H2	Pdk3	[Pyruvate dehydrogenase (acetyl-transferring)] kinase isozyme 3, mitochondrial OS=Mus musculus OX=10090 GN=Pdk3 PE=1 SV=1	0	15.706	8	2	12	2	415	47.9	8.82	28.94	2	cellular homeostasis;metabolic process;regulation of biological process;response to stimulus	mitochondrion;organelle lumen	catalytic activity;nucleotide binding	Pf02518, Pf10436	236900	ENSMUSG00000035232.8	Pdk3	X		Regulation of pyruvate dehydrogenase (PDH) complex; Signaling by Retinoic Acid	TCA Cycle	9	0	82.9	80.1	75.6	77.9	75.1	8.8	99.1	103.8	114.3	115.3	118.4	128.8	89.4	91	77.3	93.8	88.3	93.2	138.1	123.9	138.8	136.2	120.6
P14869	Rplp0	60S acidic ribosomal protein P0 OS=Mus musculus OX=10090 GN=Rplp0 PE=1 SV=3	0	146.565	48	13	241	13	317	34.2	6.25	670.78	13	response to stimulus;transport	cytoplasm;cytosol;endoplasmic reticulum;membrane;nucleus;ribosome	RNA binding;structural molecule activity	Pf00428, Pf00466	11837	ENSMUSG00000067274.10	Rplp0	5	Ribosome	L13a-mediated translational silencing of Ceruloplasmin expression; Nonsense Mediated Decay (NMD) independent of the Exon Junction Complex (EJC); Nonsense Mediated Decay (NMD) enhanced by the Exon Junction Complex (EJC); GTP hydrolysis and joining of the 60S ribosomal subunit; Formation of a pool of free 40S subunits; Major pathway of rRNA processing in the nucleolus and cytosol; SRP-dependent cot…	Cytoplasmic Ribosomal Proteins	17	0	130.8	100.3	113.3	100.9	100.3	117.9	107.8	115.3	123	82.1	78.1	90.3	42	57.1	65.2	117.4	135.1	100	113.8	124.5	88.3	107.8	96.3
Q9JIK9	Mrps34	28S ribosomal protein S34, mitochondrial OS=Mus musculus OX=10090 GN=Mrps34 PE=1 SV=1	0	16.766	14	3	14	3	218	25.8	10.43	29.64	3	cell organization and biogenesis;metabolic process	mitochondrion;ribosome	structural molecule activity		79044	ENSMUSG00000038880.13	Mrps34	17		Mitochondrial translation termination; Mitochondrial translation elongation		5	0	104.6	96.8	152.1		103.5	94.8	125.1	137.3	128.5	91	87.5	63.9	28.4	36.1	91.7	148.3	114.5	157.5	75.4	134.8	124.9	108	101.6
Q3TVP5	Otulinl	Inactive ubiquitin thioesterase OTULINL OS=Mus musculus OX=10090 GN=Otulinl PE=1 SV=1	0.046	1.656	3	1	4	1	353	41.5	9.22	0	1					223433		Fam105a	15				0	0	67	69.9	73.5	97.4	90.5	45.4	82.7	91.7	93.5	163.8	183.8	157.6	170.3	147.7	150.7	62.5	60.2	60.6	82.9	76	74.3	94.5	105.5
P60335	Pcbp1	Poly(rC)-binding protein 1 OS=Mus musculus OX=10090 GN=Pcbp1 PE=1 SV=1	0	85.037	31	8	195	5	356	37.5	7.09	430.21	8	metabolic process;regulation of biological process	cytoplasm;cytosol;membrane;nucleus	DNA binding;protein binding;RNA binding;translation regulator activity	Pf00013, Pf13014	23983	ENSMUSG00000051695.6	Pcbp1	6	Spliceosome	mRNA Splicing - Major Pathway	mRNA processing	6	3	83.7	93.4	115	80.8	113.6	120.9	112.1	137.5	107.1	100.8	100.3	87.1	61.1	39.8	119.7	114.2	99.3	125.1	78.4	86.2	123.1	113.8	70.1
Q9QYB5	Add3	Gamma-adducin OS=Mus musculus OX=10090 GN=Add3 PE=1 SV=2	0	72.593	22	10	56	10	706	78.7	5.95	140.91	10	response to stimulus	chromosome;cytoplasm;cytoskeleton;membrane	protein binding;structural molecule activity	Pf00596	27360	ENSMUSG00000025026.14	Add3	19		Miscellaneous transport and binding events		2	0	125.5	104.7	148.6	101	116.2	81.6	92.8	130.2	111.1	128.9	85.4	100.3		25.9	13.5	219.3	205.5	185.3	75.9	107.5	99.9	48	28.1
Q9WUP7	Uchl5	Ubiquitin carboxyl-terminal hydrolase isozyme L5 OS=Mus musculus OX=10090 GN=Uchl5 PE=1 SV=2	0	8.782	11	3	5	3	329	37.6	5.33	6.91	3	metabolic process;regulation of biological process;response to stimulus	cytoplasm;cytosol;mitochondrion;nucleus;proteasome	catalytic activity;enzyme regulator activity;protein binding;RNA binding	Pf01088	56207	ENSMUSG00000018189.12	Uchl5	1		UCH proteinases		4	0	82.4		50.7	74.7	42.5		100.1	63.8	106.6	206.3	298.9	207.1	173.2	109	102.7	61.2	51.5	51	102.6	132.7	132.4	40.2	99.8
Q9CQJ6	Denr	Density-regulated protein OS=Mus musculus OX=10090 GN=Denr PE=1 SV=1	0	28.165	23	3	34	3	198	22.2	5.3	124.52	3	cell organization and biogenesis;metabolic process	ribosome	RNA binding	Pf01253	68184	ENSMUSG00000023106.15	Denr	5				0	0	113.7	108.1	142.6	81.4	80.6	171.9	70.4	99.3	137.8	111.3	121.8	102.4	45.6		45.2	148.9	140.6	160.1	71.4	63.1	101.4	84.4	87.6
P54923	Adprh	[Protein ADP-ribosylarginine] hydrolase OS=Mus musculus OX=10090 GN=Adprh PE=1 SV=1	0	49.683	33	7	43	7	362	40	5.76	147.92	7	metabolic process;regulation of biological process;transport		catalytic activity;enzyme regulator activity;metal ion binding;protein binding	Pf03747	11544	ENSMUSG00000002844.8	Adprh	16				0	0	148.3	139.9	176.9	112.3	59.8	23.7	170.4	119.1	171.8	95.6	48.3	86.5			26.2	160.5	160.7	148.2	114.4	38.5	140.8	86.5	81.7
Q8CBE3	Wdr37	WD repeat-containing protein 37 OS=Mus musculus OX=10090 GN=Wdr37 PE=1 SV=1	0	87.836	28	11	69	11	496	55	7.23	200.57	11	metabolic process		protein binding	Pf00400, Pf05103	207615	ENSMUSG00000021147.16	Wdr37	13				0	0	76.7	91.5	114.5	63.9	98.6	165.5	110.1	104.7	122.8	94.8	63.5	113.9	76	68	33.4	158.1	122.4	164.6	103.8	116.1	83.7	57.9	82.4
Q9WUM4	Coro1c	Coronin-1C OS=Mus musculus OX=10090 GN=Coro1c PE=1 SV=2	0	153.524	34	16	275	16	474	53.1	7.08	689.41	16	cell organization and biogenesis;cellular component movement;regulation of biological process;transport	cytoplasm;cytoskeleton;membrane	protein binding	Pf00400, Pf08953, Pf08954	23790	ENSMUSG00000004530.12	Coro1c	5				0	0	116	110	104	80.1	82.4	168.7	84.3	146.9	148.2	94.1	87.2	86	49.6	50.2	65.5	107	121.4	89	97.1	104.8	98.6	116.7	95.7
Q9JMH6	Txnrd1	Thioredoxin reductase 1, cytoplasmic OS=Mus musculus OX=10090 GN=Txnrd1 PE=1 SV=3	0	53.023	13	6	75	6	613	67	7.44	238.79	6	cell organization and biogenesis;cell proliferation;cellular homeostasis;metabolic process;regulation of biological process;response to stimulus	cytoplasm;cytosol;mitochondrion;nucleus	antioxidant activity;catalytic activity;metal ion binding;nucleotide binding;protein binding	Pf00070, Pf02852, Pf07992, Pf13738	50493	ENSMUSG00000020250.10	Txnrd1	10	Selenocompound metabolism; Pyrimidine metabolism	Interconversion of nucleotide di- and triphosphates; Metabolism of ingested MeSeO2H into MeSeH; Detoxification of Reactive Oxygen Species; TP53 Regulates Metabolic Genes	Selenium metabolism/Selenoproteins; Folic Acid Network; Oxidative Stress	19	0	139.8	115.7	110	76.6	100.8	41.4	127.8	145.8	117.1	95.5	99.3	100.5	130.6	40.4	49.7	157.9	159.7	161.2	53.9	73.1	88.6	82.5	50.5
Q9Z218	Dpp6	Dipeptidyl aminopeptidase-like protein 6 OS=Mus musculus OX=10090 GN=Dpp6 PE=1 SV=1	0	119.794	29	16	201	15	804	91.2	6.68	379.53	16	cell organization and biogenesis;metabolic process;regulation of biological process	cell surface;membrane	catalytic activity;protein binding	Pf00326, Pf00930	13483	ENSMUSG00000061576.15	Dpp6	5				0	1	106.1	132.2	110.3	104.5	96.7	98.3	92.3	97.5	102.3	87.8	96.1	105.6	94.5	67.2	57.9	129.9	137.1	138.5	83	120.6	101.3	74.1	97.3
Q80ZJ1	Rap2a	Ras-related protein Rap-2a OS=Mus musculus OX=10090 GN=Rap2a PE=1 SV=2	0	52.905	25	5	89	2	183	20.6	4.82	140.77	5	cell organization and biogenesis;regulation of biological process;response to stimulus	cytosol;endosome;membrane	catalytic activity;metal ion binding;nucleotide binding;protein binding	Pf00009, Pf00071, Pf02421, Pf08477	76108	ENSMUSG00000051615.13	Rap2a	14				0	0	218.5	144.1	111.3	86.2	167.9	68.9	85.6	222.5	38.7	49.4	40.1		50	67.1	224.9	126.8	199.6	105.6	55.3	130.1		58	149.3
Q3TXX4	Slc17a7	Vesicular glutamate transporter 1 OS=Mus musculus OX=10090 GN=Slc17a7 PE=1 SV=2	0	61.237	13	7	91	7	560	61.6	7.34	269.67	7	cell communication;cellular homeostasis;response to stimulus;transport	membrane	transporter activity	Pf00083, Pf07690	72961	ENSMUSG00000070570.5	Slc17a7	7	Retrograde endocannabinoid signaling; Glutamatergic synapse; Nicotine addiction; Synaptic vesicle cycle	Organic anion transporters; Glutamate Neurotransmitter Release Cycle		12	0	100.8	123.8	122.5	140.5	109.6	61.2	114.5	99	137.1	58.8	56.2	97.4	99.5	39.8	79.8	115	98.4	117.3	66.4	92.6	128.2	126.1	98.8
Q922H4	Gmppa	Mannose-1-phosphate guanyltransferase alpha OS=Mus musculus OX=10090 GN=Gmppa PE=1 SV=1	0.006	3.569	3	1	9	1	420	46.2	7.62	6.72	1	metabolic process	cytoplasm	catalytic activity	Pf00132, Pf00483, Pf12804	69080	ENSMUSG00000033021.16	Gmppa	1	Metabolic pathways; Amino sugar and nucleotide sugar metabolism; Fructose and mannose metabolism			3	0	85.6	45.9	112.7	118	109.7	186.6	95	104.4	111.1	81.6	87	113.4	50.4	56.1	58.8	155.1	155.1	209.1	60.2	65.7	81.9	93	76.3
Q8BTV1	Tusc3	Tumor suppressor candidate 3 OS=Mus musculus OX=10090 GN=Tusc3 PE=1 SV=1	0	8.778	5	2	6	2	347	39.5	10.11	14.03	2	metabolic process;transport	endoplasmic reticulum;membrane;mitochondrion	catalytic activity;transporter activity	Pf04756	80286	ENSMUSG00000039530.17	Tusc3	8	Metabolic pathways; N-Glycan biosynthesis; Protein processing in endoplasmic reticulum	Miscellaneous transport and binding events		5	0	137.5		255.2	133.7		281.2		147	79.2	91.1	98.4	99.8		91.4		163	195.8	101	83.1	94.8	209.7	137.9
P61759	Vbp1	Prefoldin subunit 3 OS=Mus musculus OX=10090 GN=Vbp1 PE=1 SV=2	0	14.02	11	2	9	2	196	22.4	6.28	13.74	2	cell organization and biogenesis;metabolic process	cytoplasm;cytosol;nucleus	protein binding	Pf02996	22327	ENSMUSG00000031197.11	Vbp1	X				0	0	166.1	168.4	121.2	128	94.9	150.4	88.3	84.4	109.2		77.8	111	68.6	76.9	91.9	168.8	160.4		94.7	112.2		102.6	84.1
Q9QYR6	Map1a	Microtubule-associated protein 1A OS=Mus musculus OX=10090 GN=Map1a PE=1 SV=2	0	669.189	28	58	907	56	2776	300	5	2598.31	58	cell organization and biogenesis;regulation of biological process	cytoplasm;cytoskeleton;cytosol	protein binding	Pf02463	17754	ENSMUSG00000027254.13	Map1a; Mtap1a	2				0	0	89.2	89.9	103.2	84.3	98.3	332.2	83.2	125.3	110.1	81.6	93	85.4	63.2	57	63.6	110.8	102.6	113.6	70.2	86.1	100.7	85.7	83.8
Q8VD04	Gripap1	GRIP1-associated protein 1 OS=Mus musculus OX=10090 GN=Gripap1 PE=1 SV=1	0	33.374	8	5	14	5	806	92.7	5.25	26.48	5	metabolic process;regulation of biological process;transport	cytosol;endosome;membrane	catalytic activity;motor activity;protein binding	Pf01576, Pf04111, Pf07888, Pf09726, Pf10186, Pf12128, Pf13514	54645	ENSMUSG00000031153.16	Gripap1	X				0	0	138.6	78.5	102.4	137.3	52.6	303.7	89.2	16.2	118.6	78.4	80.6	34.5	101.6	29.7	43.2	188.9	230.1	203.7	61.1	226.1	35.3	14.4	35.5
Q07813	Bax	Apoptosis regulator BAX OS=Mus musculus OX=10090 GN=Bax PE=1 SV=1	0	19.174	13	2	38	2	192	21.4	4.98	129.48	2	cell death;cell differentiation;cell organization and biogenesis;cell proliferation;cellular component movement;cellular homeostasis;metabolic process;regulation of biological process;response to stimulus;transport	cytoplasm;cytosol;endoplasmic reticulum;membrane;mitochondrion;nucleus	protein binding;transporter activity	Pf00452	12028	ENSMUSG00000003873.11	Bax	7	AGE-RAGE signaling pathway in diabetic complications; Platinum drug resistance; p53 signaling pathway; Amyotrophic lateral sclerosis (ALS); Tuberculosis; Hepatitis B; HTLV-I infection; Longevity regulating pathway; Huntington's disease; Sphingolipid signaling pathway; Apoptosis - multiple species; Non-alcoholic fatty liver disease (NAFLD); Neurotrophin signaling pathway; Pathways in cancer; Prion…	Activation, translocation and oligomerization of BAX; TP53 Regulates Transcription of Genes Involved in G2 Cell Cycle Arrest	Apoptosis; IL-5 Signaling Pathway; miRNA regulation of DNA Damage Response; IL-7 Signaling Pathway; IL-3 Signaling Pathway	36	0	31.6	126.2	39.7		35.8	52.2	26.3	29	37.1	335.5	357.6	144.8	350.1			110.3	109.9	158.5		17.4	94.2	164.2
Q9D1G1	Rab1b	Ras-related protein Rab-1B OS=Mus musculus OX=10090 GN=Rab1b PE=1 SV=1	0	161.337	77	14	364	8	201	22.2	5.73	710.56	14	cell organization and biogenesis;metabolic process;regulation of biological process;response to stimulus;transport	cytoplasm;Golgi;membrane;mitochondrion	catalytic activity;nucleotide binding	Pf00025, Pf00071, Pf01926, Pf04670, Pf08477, Pf09439	76308	ENSMUSG00000024870.5	Rab1b	19	Legionellosis	COPI-mediated anterograde transport; COPI-dependent Golgi-to-ER retrograde traffic; COPII (Coat Protein 2) Mediated Vesicle Transport; RAB geranylgeranylation		14	4	112.6	105.7	110.6	87.1	104.3	84.9	109.4	123.8	112.3	77.8	76.1	109.3	60.4	65.1	80.9	131.3	127.4	126.6	88.2	112	102.2	98.4	90.2
Q61792	Lasp1	LIM and SH3 domain protein 1 OS=Mus musculus OX=10090 GN=Lasp1 PE=1 SV=1	0	82.568	42	9	170	9	263	30	7.05	316.25	9	transport	cytoplasm;cytoskeleton	metal ion binding;protein binding;transporter activity	Pf00018, Pf00412, Pf00880, Pf07653, Pf14604	16796	ENSMUSG00000038366.15	Lasp1	11				0	0	96.9	79.9	108.6	100.2	98.7	127.7	114.1	131.7	130.9	86.6	78.3	100.2	37.2	22.9	38.1	148.9	149.9	180.4	108.8	77.2	98.3	102.9	88.9
Q8BH66	Atl1	Atlastin-1 OS=Mus musculus OX=10090 GN=Atl1 PE=1 SV=1	0	71.876	22	9	94	8	558	63.3	6.49	163.01	9	cell organization and biogenesis	cytoplasm;endoplasmic reticulum;Golgi;membrane	catalytic activity;nucleotide binding;protein binding	Pf02263	73991	ENSMUSG00000021066.8	Atl1	12				0	1	104.6	121.3	133.4	94.7	84.1	106.1	133.3	135.6	134.1	96	83.5	122.4		16	3.2	159.9	149.9	186.9	102.4	90.7	104.6	67	79.6
Q8WTY4	Ciapin1	Anamorsin OS=Mus musculus OX=10090 GN=Ciapin1 PE=1 SV=1	0	12.171	12	2	8	2	309	33.4	5.2	7.38	2	cell death;cell organization and biogenesis;metabolic process;regulation of biological process	cytoplasm;mitochondrion;nucleus	catalytic activity;metal ion binding;protein binding	Pf05093, Pf08241, Pf08242, Pf13847	109006	ENSMUSG00000031781.14	Ciapin1	8				0	0	140.7	93.2	100	99.2	131.7	154.7	68.8	113.4	113.2	78.8	107.4	154.6		77.2	59.7	192.4	125.1	190.6	62.3	76.7	145.2		61
P08414	Camk4	Calcium/calmodulin-dependent protein kinase type IV OS=Mus musculus OX=10090 GN=Camk4 PE=1 SV=2	0	35.303	17	7	24	7	469	52.6	4.93	35.73	7	cell communication;cell differentiation;defense response;metabolic process;regulation of biological process;response to stimulus;transport	cytoplasm;nucleus	catalytic activity;nucleotide binding;protein binding	Pf00069, Pf07714, Pf14531	12326		Camk4	18			Hypothetical Network for Drug Addiction; Mitochondrial Gene Expression; Calcium Regulation in the Cardiac Cell	3	0	114.3	77.8	134.8	122.7	112.4	72.7	111.7	121.1	134.3	65.1	70	50.1		45.4	22.4	161.2	185	197.8	127.5	140.6	87.6	109.7	89.8
P61226	Rap2b	Ras-related protein Rap-2b OS=Mus musculus OX=10090 GN=Rap2b PE=1 SV=1	0	75.993	50	7	93	4	183	20.5	4.81	159.52	7	regulation of biological process;response to stimulus	cytosol;endosome;membrane	catalytic activity;nucleotide binding;protein binding	Pf00009, Pf00071, Pf02421, Pf08477	74012	ENSMUSG00000036894.3	Rap2b	3		Neutrophil degranulation		3	3	97.4	117.3	163.9	103.6	82.3	124	86.7	99.8	130.7	116.2	125.9	101.3	42.8	51.1	32.3	150.3	124.8	144.2	91.4	77.2	98	82.9	72.9
Q9CR57	Rpl14	60S ribosomal protein L14 OS=Mus musculus OX=10090 GN=Rpl14 PE=1 SV=3	0	46.44	29	6	179	6	217	23.5	11.02	432.48	6	metabolic process	membrane;ribosome	protein binding;RNA binding;structural molecule activity	Pf01929	67115	ENSMUSG00000025794.9	Rpl14	9	Ribosome	L13a-mediated translational silencing of Ceruloplasmin expression; Nonsense Mediated Decay (NMD) independent of the Exon Junction Complex (EJC); Nonsense Mediated Decay (NMD) enhanced by the Exon Junction Complex (EJC); GTP hydrolysis and joining of the 60S ribosomal subunit; Formation of a pool of free 40S subunits; Major pathway of rRNA processing in the nucleolus and cytosol; SRP-dependent cot…		16	0	107	96.3	100.6	121.6	88.8	145.8	98.9	110.4	118.5	90.6	86.2	81.9	41.8	71.8	66.4	119.8	125.2	116.5	118.8	108.8	106.5	82.2	114.6
Q4KUS2	Unc13a	Protein unc-13 homolog A OS=Mus musculus OX=10090 GN=Unc13a PE=1 SV=3	0	23.955	2	3	36	3	1712	193.7	5.25	108.01	3	cell communication;cell differentiation;cell organization and biogenesis;metabolic process;regulation of biological process;response to stimulus;transport	cytoplasm;membrane	metal ion binding;protein binding	Pf00130, Pf00168, Pf06292, Pf10540	382018	ENSMUSG00000034799.16	Unc13a	8	Synaptic vesicle cycle			1	0	113.3	61.1	152.6	45.4	144.9	204.6	119.5	103.3	142.1	117.9	22.3	152.7	19.7	27.8	26.1	120.3	114.3	124	97.3	78	121.2	97.2	75.1
Q8BHG1	Nrdc	Nardilysin OS=Mus musculus OX=10090 GN=Nrdc PE=1 SV=1	0	26.695	10	8	10	8	1161	132.8	4.87	21.95	8	metabolic process;regulation of biological process	mitochondrion	catalytic activity;metal ion binding;protein binding	Pf00675, Pf05193	230598	ENSMUSG00000053510.12	Nrd1	4				0	0	67.4	185.5	87.1	252.9	47.1		67.2	225.4	280.8	11.5	123.9	69.9		89.2	1	158.9	80.6	150.5	55.5	251.2		119.3	45.4
O89053	Coro1a	Coronin-1A OS=Mus musculus OX=10090 GN=Coro1a PE=1 SV=5	0	133.729	34	16	292	16	461	51	6.48	656.27	16	cell organization and biogenesis;cellular component movement;regulation of biological process;response to stimulus;transport	cytoplasm;cytoskeleton;cytosol;endosome;membrane	protein binding;RNA binding	Pf00400, Pf03980, Pf08953, Pf08954	12721	ENSMUSG00000030707.15	Coro1a	7	Tuberculosis; Phagosome			2	0	104.6	101.8	109	98.2	89.8	99.9	112.5	117.2	109.1	103.5	108.2	69.7	63.1	51.8	67.8	145.9	145.6	138.7	87	108.7	100	86.1	93.4
Q8VBZ3	Clptm1	Cleft lip and palate transmembrane protein 1 homolog OS=Mus musculus OX=10090 GN=Clptm1 PE=1 SV=1	0	37.758	11	6	86	6	664	75.2	6.3	131.56	6	cell differentiation;development;regulation of biological process	membrane		Pf05602	56457	ENSMUSG00000002981.10	Clptm1	7				0	0	119.9	126.5	133.6	97.7	132.8	59.8	111.6	109.7	132	93.7	72.4	108	65.2	8.7	57.7	114.9	119.7	137	91.1	81.5	120.1	128.2	64.3
Q9JMH9-1	Myo18a	Isoform 1 of Unconventional myosin-XVIIIa OS=Mus musculus OX=10090 GN=Myo18a	0	163.953	16	23	108	23	2035	230.8	6.16	310.65	23	cell differentiation;cell organization and biogenesis;cellular component movement;metabolic process;regulation of biological process;transport	cytoplasm;cytoskeleton;Golgi;membrane	catalytic activity;motor activity;nucleotide binding;protein binding;RNA binding;structural molecule activity;transporter activity	Pf00038, Pf00063, Pf00595, Pf00769, Pf01496, Pf01576, Pf02463, Pf02841, Pf03962, Pf04111, Pf04156, Pf04502, Pf05483, Pf05557, Pf05622, Pf05667, Pf05701, Pf05911, Pf06160, Pf07111, Pf07888, Pf09726, Pf09728, Pf09730, Pf09755, Pf09787, Pf10174, Pf12128, Pf12329, Pf13166, Pf13514, Pf13851, Pf15397	360013	ENSMUSG00000000631.20	Myo18a	11				0	0	113.5	98.8	116.5	99	93.8	148.8	120.1	76.9	86.1	70.9	126.7	87.7	29.1	38.1	58.5	174	159.9	187.9	75.5	83	83.4	67.1	112.4
Q3UNH4	Gprin1	G protein-regulated inducer of neurite outgrowth 1 OS=Mus musculus OX=10090 GN=Gprin1 PE=1 SV=2	0	343.933	45	31	443	31	932	95.4	7.93	1217.27	31	cell organization and biogenesis	membrane	protein binding	Pf15235	26913	ENSMUSG00000069227.4	Gprin1	13				0	0	106	91.8	130.9	90.4	107.8	141.4	95	97.3	105	91.1	101	106.2	53.7	24.5	30.8	165.9	159.7	178.9	67.1	87.1	105.6	90.5	79.2
Q3UHL1	Camkv	CaM kinase-like vesicle-associated protein OS=Mus musculus OX=10090 GN=Camkv PE=1 SV=2	0	184.833	36	16	348	16	512	54.8	5.54	774.75	16	metabolic process;regulation of biological process;response to stimulus	membrane	catalytic activity;nucleotide binding;protein binding	Pf00069, Pf07714	235604	ENSMUSG00000032936.13	Camkv	9				0	0	115.8	101.2	129.5	111.5	104.5	129.3	95.9	100.6	108.1	73.6	94.5	91.3	25.5	41.8	26.2	150.7	149.7	157.1	95.3	107.9	111.7	90.5	97.7
P70168	Kpnb1	Importin subunit beta-1 OS=Mus musculus OX=10090 GN=Kpnb1 PE=1 SV=2	0	149.926	24	17	242	17	876	97.1	4.78	588.43	17	cell organization and biogenesis;cellular component movement;regulation of biological process;response to stimulus;transport	cytoplasm;cytosol;membrane;nucleus	protein binding;RNA binding;transporter activity	Pf02985, Pf03810, Pf13513	16211	ENSMUSG00000001440.5	Kpnb1	11	RNA transport	Activation of DNA fragmentation factor; Neutrophil degranulation; Regulation of cholesterol biosynthesis by SREBP (SREBF)	PluriNetWork	14	0	98	102.4	125.1	102.6	102.5	98.5	102	103.4	119.4	100.2	97	110.4	77.3	53.4	62	126.1	125.5	129.2	95	110.5	97.5	80	95.7
P28028	Braf	Serine/threonine-protein kinase B-raf OS=Mus musculus OX=10090 GN=Braf PE=1 SV=3	0	12.235	4	3	12	3	804	88.7	7.65	7.33	3	cell differentiation;cell organization and biogenesis;metabolic process;regulation of biological process;response to stimulus;transport	cytoplasm;cytosol;membrane;mitochondrion;nucleus	catalytic activity;metal ion binding;nucleotide binding;protein binding;signal transducer activity	Pf00069, Pf00130, Pf02196, Pf07714, Pf14531	109880	ENSMUSG00000002413.15	Braf	6	ErbB signaling pathway; FoxO signaling pathway; Acute myeloid leukemia; mTOR signaling pathway; Regulation of actin cytoskeleton; MAPK signaling pathway; Progesterone-mediated oocyte maturation; Focal adhesion; Insulin signaling pathway; Endometrial cancer; Long-term potentiation; Chemokine signaling pathway; Breast cancer; Melanoma; Non-small cell lung cancer; Dorso-ventral axis formation; Prote…	CREB phosphorylation through the activation of Ras; RAF activation; Interleukin-20 family signaling; MAP2K and MAPK activation; Spry regulation of FGF signaling; Negative feedback regulation of MAPK pathway	Estrogen signaling; Chemokine signaling pathway; MAPK Cascade; ESC Pluripotency Pathways; MAPK signaling pathway; Regulation of Actin Cytoskeleton; Integrin-mediated Cell Adhesion; Focal Adhesion	74	0	121.4	46.2	159.2	85.2	39.2	208.8	125.3	86.4	93.2	46.8	139.7		29.4	67.6	107.1	132	140	185.2	105.7	109.7	68.8	74.1	98.5
Q8K394	Plcl2	Inactive phospholipase C-like protein 2 OS=Mus musculus OX=10090 GN=Plcl2 PE=1 SV=2	0	27.149	5	5	21	5	1128	125.7	6.92	36.65	5	cell differentiation;cell proliferation;metabolic process;regulation of biological process;response to stimulus	cytoplasm	catalytic activity;protein binding;signal transducer activity	Pf00168, Pf00169, Pf00387, Pf00388, Pf09279, Pf12814	224860	ENSMUSG00000038910.6	Plcl2	17				0	0	113.1	51.4	94.3	102.1	64.7	296.9	129.1	168.6	165.9	26.7	95.1	55.6	11.5	57.7	44.5	107.8	104.6	123.2	114.8	132.7	126.7	55.7	108.9
P09405	Ncl	Nucleolin OS=Mus musculus OX=10090 GN=Ncl PE=1 SV=2	0	195.87	35	21	338	21	707	76.7	4.75	751.95	21	regulation of biological process;response to stimulus;transport	cell surface;cytoplasm;membrane;nucleus	DNA binding;metal ion binding;protein binding;RNA binding	Pf00076, Pf13893, Pf14259	17975	ENSMUSG00000026234.12	Ncl	1		Major pathway of rRNA processing in the nucleolus and cytosol	PluriNetWork; mRNA processing	6	0	131.2	116.1	124	105.5	107.8	71.9	102.2	101.6	105.1	90.7	107.4	100.8	77.2	83.4	71.6	109.9	113.5	112.2	86	95.5	100	106	83.3
Q9QXZ0	Macf1	Microtubule-actin cross-linking factor 1 OS=Mus musculus OX=10090 GN=Macf1 PE=1 SV=2	0	145.699	5	30	100	29	7354	831.4	5.43	195.41	30	cell organization and biogenesis;cellular component movement;regulation of biological process;response to stimulus;transport	cytoplasm;cytoskeleton;Golgi;membrane	catalytic activity;metal ion binding;motor activity;protein binding	Pf00036, Pf00307, Pf00435, Pf00681, Pf01576, Pf02187, Pf02463, Pf11971, Pf13499, Pf13514, Pf13833	11426		Macf1	4				0	1	59.7	578.5	89.1	80.1	63.7	236.6	53.4	60.7	53.4	30.2	23.4	34.3	35.5	110.2	92.8	64.2	313.9	59.5	59.7	60.5	35.3	46	65.2
Q68FH0	Pkp4	Plakophilin-4 OS=Mus musculus OX=10090 GN=Pkp4 PE=1 SV=1	0	18.056	4	4	9	2	1190	131.5	8.94	14.1	4	cell organization and biogenesis;regulation of biological process	cytoplasm;cytoskeleton;membrane	protein binding	Pf00514, Pf13646	227937	ENSMUSG00000026991.20	Pkp4	2		Formation of the cornified envelope		3	0	133.3	265.9	103.4	121.1	152.1		103	105.7	161.7	103.7			287.7			64.7		52.8		251	200.7		293.4
Q9JLN9	Mtor	Serine/threonine-protein kinase mTOR OS=Mus musculus OX=10090 GN=Mtor PE=1 SV=2	0	26.413	3	6	18	6	2549	288.6	7.17	32.84	6	cell communication;cell growth;cell organization and biogenesis;metabolic process;regulation of biological process;response to stimulus	cytoplasm;cytosol;endoplasmic reticulum;Golgi;membrane;mitochondrion;nucleus;vacuole	catalytic activity;DNA binding;nucleotide binding;protein binding	Pf00454, Pf02259, Pf02260, Pf08771, Pf11865	56717	ENSMUSG00000028991.15	Mtor	4	ErbB signaling pathway; Acute myeloid leukemia; mTOR signaling pathway; Phospholipase D signaling pathway; Type II diabetes mellitus; MicroRNAs in cancer; Jak-STAT signaling pathway; Insulin signaling pathway; Breast cancer; Insulin resistance; Longevity regulating pathway; Proteoglycans in cancer; Thyroid hormone signaling pathway; HIF-1 signaling pathway; Pathways in cancer; Adipocytokine signa…	VEGFR2 mediated vascular permeability; Macroautophagy; CD28 dependent PI3K/Akt signaling; Regulation of TP53 Degradation; Regulation of PTEN gene transcription; mTORC1-mediated signalling; TP53 Regulates Metabolic Genes; HSF1-dependent transactivation; Energy dependent regulation of mTOR by LKB1-AMPK	ErbB signaling pathway; MicroRNAs in Cardiomyocyte Hypertrophy; PluriNetWork; SREBF and miR33 in cholesterol and lipid homeostasis; Focal Adhesion-PI3K-Akt-mTOR-signaling pathway; ESC Pluripotency Pathways; Factors and pathways affecting insulin-like growth factor (IGF1)-Akt signaling; Dysregulated miRNA Targeting in Insulin/PI3K-AKT Signaling; IL-2 Signaling Pathway; Alpha6-Beta4 Integrin Signal…	66	0	149.1	153.6	134.6	82	141	77.6	86.4	131.9	49.1	104.1	37.2	77	76.9	45.2		119.6	216.3	147.2	22.2	135.4	88.1	102.3	80.2
Q80UG2	Plxna4	Plexin-A4 OS=Mus musculus OX=10090 GN=Plxna4 PE=1 SV=3	0	227.69	21	33	351	24	1893	212.4	6.83	845.64	33	cell organization and biogenesis;cellular component movement;regulation of biological process;response to stimulus	membrane	protein binding;receptor activity;signal transducer activity	Pf01403, Pf01437, Pf01833, Pf08337	243743	ENSMUSG00000029765.12	Plxna4	6	Axon guidance	CRMPs in Sema3A signaling; SEMA3A-Plexin repulsion signaling by inhibiting Integrin adhesion; Sema3A PAK dependent Axon repulsion		7	7	122.5	100.5	117	94.2	94.7	133	102.8	97.2	100.9	108.2	128.4	104.8	70	54.9	67.6	128.3	131.4	133.1	88.3	85.2	88	94.3	62.6
Q91VC3	Eif4a3	Eukaryotic initiation factor 4A-III OS=Mus musculus OX=10090 GN=Eif4a3 PE=1 SV=3	0	68.76	22	8	102	6	411	46.8	6.73	281.56	8	metabolic process;regulation of biological process;response to stimulus;transport	cytoplasm;membrane;nucleus;spliceosomal complex	catalytic activity;nucleotide binding;RNA binding	Pf00270, Pf00271	192170	ENSMUSG00000025580.15	Eif4a3	11	mRNA surveillance pathway; Spliceosome; RNA transport	mRNA 3'-end processing; Nonsense Mediated Decay (NMD) enhanced by the Exon Junction Complex (EJC); Cleavage of Growing Transcript in the Termination Region ; mRNA Splicing - Major Pathway; ISG15 antiviral mechanism; Transport of Mature mRNA derived from an Intron-Containing Transcript; Deadenylation of mRNA	TNF-alpha NF-kB Signaling Pathway; mRNA processing	25	0	100.7	120.4	144.1	69.3	143.1	116.9	118.4	95.2	97.6	100.7	119.6	94.6		75.9	36.6	142.7	120.6	135.1	66	103.8	155.8	88.9	78.3
Q61187	Tsg101	Tumor susceptibility gene 101 protein OS=Mus musculus OX=10090 GN=Tsg101 PE=1 SV=2	0	39.004	20	7	39	7	391	44.1	6.71	73.49	7	cell differentiation;cell division;cell organization and biogenesis;metabolic process;regulation of biological process;transport	cytoplasm;cytoskeleton;cytosol;endosome;membrane;nucleus	protein binding	Pf03148, Pf04111, Pf05743, Pf07798, Pf09454, Pf11932	22088	ENSMUSG00000014402.15	Tsg101	7	Endocytosis	Endosomal Sorting Complex Required For Transport (ESCRT)		4	0	140.5	123.4	150.3	121	127.9	41.5	135.4	126.6	120.4	77.8	71.6	107.8		17.6	32	120.5	143	126.4	91.2	109.6	117.9	109.8	59.2
Q9D8Y0	Efhd2	EF-hand domain-containing protein D2 OS=Mus musculus OX=10090 GN=Efhd2 PE=1 SV=1	0	55.947	33	8	84	8	240	26.8	5.06	157.31	8		membrane	metal ion binding;protein binding		27984		Efhd2	4				0	0	132.1	119.9	131.4	118.2	94.2	67.1	85.1	104.3	114.2	18	70.9	100.1	34.2	76.1	98.3	152.5	136.5	143.5	83.2	110	94.8	92.4	100.1
Q9Z2Y3	Homer1	Homer protein homolog 1 OS=Mus musculus OX=10090 GN=Homer1 PE=1 SV=2	0	105.493	38	11	80	10	366	41.4	5.53	163.32	11	metabolic process;regulation of biological process;response to stimulus	cytoplasm;membrane	protein binding;structural molecule activity	Pf00568, Pf04111, Pf04156	26556	ENSMUSG00000007617.17	Homer1	13	FoxO signaling pathway; Glutamatergic synapse	Neurexins and neuroligins		5	1	139.1	110	162.1	39.3	96.6	45.5	119.6	134.4	167.6	78.6	100.5	95		17.5	51.9	216.8	187.9	216.3	61.4	61.4	130.1	65.4	23.4
P33173	Kif1a	Kinesin-like protein KIF1A OS=Mus musculus OX=10090 GN=Kif1a PE=1 SV=2	0	85.432	11	14	52	11	1695	191.6	6.2	106.68	14	cellular component movement;transport	cytoplasm;cytoskeleton;cytosol	catalytic activity;motor activity;nucleotide binding;protein binding	Pf00169, Pf00225, Pf00498, Pf12423, Pf12473	16560		Kif1a	1				0	2	132.3	126.8	144.1	94.2	53.8	119.8	104.7	90.7	120.1	81.1	76.6	107.1	43.3	26.7	19.2	162.4	181.6	180.2	63.3	73.8	98	87.2	114.3
Q2M3X8	Phactr1	Phosphatase and actin regulator 1 OS=Mus musculus OX=10090 GN=Phactr1 PE=1 SV=1	0	69.207	20	12	46	12	580	66.2	6.96	87.4	12	cell organization and biogenesis;cellular component movement;regulation of biological process	cytoplasm;cytosol;nucleus	enzyme regulator activity;protein binding	Pf02755	218194	ENSMUSG00000054728.16	Phactr1	13				0	0	85.1	102.7	137	75.3	117.5	157.4	108	93	106	115.6	125.3	89.6	138	49.1	116.2	126.7	119.9	110.8	52.5	67.9	84.4	74.5	58.1
O09106	Hdac1	Histone deacetylase 1 OS=Mus musculus OX=10090 GN=Hdac1 PE=1 SV=1	0	10.309	5	2	12	2	482	55	5.48	11.15	2	cell differentiation;cell organization and biogenesis;metabolic process;regulation of biological process;response to stimulus	chromosome;cytoplasm;cytosol;nucleus	catalytic activity;DNA binding;metal ion binding;protein binding	Pf00850	433759	ENSMUSG00000028800.15	Hdac1	4	Epstein-Barr virus infection; Amphetamine addiction; Huntington's disease; Transcriptional misregulation in cancer; Notch signaling pathway; Thyroid hormone signaling pathway; Cell cycle; Pathways in cancer; Alcoholism; Viral carcinogenesis; Chronic myeloid leukemia; Longevity regulating pathway - multiple species	RUNX1 regulates genes involved in megakaryocyte differentiation and platelet function; Deactivation of the beta-catenin transactivating complex; Downregulation of SMAD2/3:SMAD4 transcriptional activity; Formation of the beta-catenin:TCF transactivating complex; RNA Polymerase I Transcription Initiation; SUMOylation of chromatin organization proteins; G0 and Early G1; NoRC negatively regulates rRN…	Estrogen signaling; PluriNetWork; TNF-alpha NF-kB Signaling Pathway; Delta-Notch Signaling Pathway; Notch Signaling Pathway; Histone modifications; IL-6 signaling Pathway; EGFR1 Signaling Pathway	57	0	95.1	176.1	190.7	80.4	32.2	113.6	149.2	79.7	150.6	121.1	34	132.3		36.6		179.6	121.6	176.9	121.4	83.9	100.1	76	26.9
Q9DBG3	Ap2b1	AP-2 complex subunit beta OS=Mus musculus OX=10090 GN=Ap2b1 PE=1 SV=1	0	402.588	46	44	1299	22	937	104.5	5.38	2596.73	44	cell organization and biogenesis;transport	membrane	protein binding;transporter activity	Pf01602, Pf02883, Pf09066, Pf12717, Pf13646	71770	ENSMUSG00000035152.14	Ap2b1	11	Endocytosis; Endocrine and other factor-regulated calcium reabsorption; Huntington's disease; Synaptic vesicle cycle	WNT5A-dependent internalization of FZD4; Trafficking of GluR2-containing AMPA receptors; VLDLR internalisation and degradation; Retrograde neurotrophin signalling; WNT5A-dependent internalization of FZD2, FZD5 and ROR2; Recycling pathway of L1; MHC class II antigen presentation; Cargo recognition for clathrin-mediated endocytosis; LDL clearance		36	21	114	132.2	118.8	98	98.8	117.9	91.2	101.3	96.3	88.1	89.4	88.5	59.4	91	77.3	117.2	116.5	113.4	104.3	113.7	111.5	87.2	89.2
Q5M8N0	Cnrip1	CB1 cannabinoid receptor-interacting protein 1 OS=Mus musculus OX=10090 GN=Cnrip1 PE=1 SV=1	0	96.96	71	11	158	11	164	18.6	7.96	312.66	11				Pf15043	380686	ENSMUSG00000044629.5	Cnrip1	11				0	0	106.1	93.4	110.4	93.7	99	138.2	104	112.2	113.1	91.6	121	75.3	59.8	48.7	44.9	136	147.4	119.2	102.6	105.1	101.5	104.9	90.4
Q6NSW3	Sphkap	A-kinase anchor protein SPHKAP OS=Mus musculus OX=10090 GN=Sphkap PE=1 SV=2	0	16.841	3	3	14	3	1687	185	5.06	16.69	3	regulation of biological process	cytoplasm;mitochondrion	protein binding	Pf05716	77629		Sphkap	1				0	0	92	18.2	73	122.5	122	222.2	115.2	110.2	123.3	60	24.8	93.1		29.8	32.8	160.1	208.2	331.5	72.8	71.2	65.9	68.6	94
Q9D0R2	Tars1	Threonine--tRNA ligase 1, cytoplasmic OS=Mus musculus OX=10090 GN=Tars1 PE=1 SV=2	0	50.198	15	10	68	8	722	83.3	7.36	90.16	10	metabolic process	cytoplasm;cytoskeleton;cytosol	catalytic activity;nucleotide binding	Pf00587, Pf02824, Pf03129, Pf07973	110960	ENSMUSG00000022241.5	Tars	15	Aminoacyl-tRNA biosynthesis			1	1	119.3	122.8	113	82.6	121.9	76.7	119.9	110.5	126.8	92.6	104	66.6	25.8	43	47.4	122.8	164.2	160.7	80.9	126.9	126.5	72.4	56.1
Q99J85	Nptxr	Neuronal pentraxin receptor OS=Mus musculus OX=10090 GN=Nptxr PE=1 SV=1	0	38.579	12	5	18	5	493	52.3	6.13	41.38	5	cell organization and biogenesis	membrane	metal ion binding;protein binding;receptor activity;signal transducer activity	Pf00354, Pf13385	73340		Nptxr	15				0	0	37.3	108.1	101	177.2	109.6	219.4	82.9		143.1		39.5	34.1		34.1	26.4	210.1	285.9	175.7	67.6	124.5	126.8	88.8	73.6
O55023	Impa1	Inositol monophosphatase 1 OS=Mus musculus OX=10090 GN=Impa1 PE=1 SV=1	0	47.631	36	9	89	9	277	30.4	5.19	190.89	9	metabolic process;regulation of biological process;response to stimulus	cytoplasm	catalytic activity;metal ion binding;protein binding	Pf00459	55980		Impa1	3				0	0	94.8	90.1	181.1	98.8	71.6	156.9	81.3	98.9	107.5	98.2	134.8	86.3	27.6	44	14.9	177.1	176	197.2	103.1	102.1	75.2	54.8	86.9
P00493	Hprt1	Hypoxanthine-guanine phosphoribosyltransferase OS=Mus musculus OX=10090 GN=Hprt1 PE=1 SV=3	0	68.416	48	9	237	9	218	24.6	6.68	432.46	9	cell differentiation;cell organization and biogenesis;cell proliferation;metabolic process;regulation of biological process;response to stimulus	cytoplasm;cytosol	catalytic activity;metal ion binding;nucleotide binding;protein binding	Pf00156, Pf15610	15452	ENSMUSG00000025630.8	Hprt	X	Metabolic pathways; Purine metabolism; Drug metabolism - other enzymes	Purine salvage	Purine metabolism; Nucleotide Metabolism	9	0	104.5	97.1	120.1	106	98.3	103.7	88.9	93.2	103.8	94.8	93.4	95.4	74.9	75.9	93.3	133.7	136	132.8	98.4	107.2	88.7	88.4	80
Q9R1P4	Psma1	Proteasome subunit alpha type-1 OS=Mus musculus OX=10090 GN=Psma1 PE=1 SV=1	0	147.724	59	14	268	14	263	29.5	6.46	621.43	14	metabolic process;regulation of biological process	cytoplasm;cytosol;nucleus;proteasome	catalytic activity;protein binding	Pf00227, Pf10584	26440	ENSMUSG00000030751.18	Psma1	7	Proteasome	The role of GTSE1 in G2/M progression after G2 checkpoint; CDT1 association with the CDC6:ORC:origin complex; Ubiquitin Mediated Degradation of Phosphorylated Cdc25A; RUNX1 regulates transcription of genes involved in differentiation of HSCs; Degradation of beta-catenin by the destruction complex; Autodegradation of the E3 ubiquitin ligase COP1; UCH proteinases; MAPK6/MAPK4 signaling; SCF-beta-Tr…	Proteasome Degradation	127	0	101.2	97.4	122.5	101.3	97.8	95	99.5	98.1	117.2	114.9	103.3	103.7	105.7	72.1	79.3	121.6	123	123.5	93.8	92.1	92.9	70.5	90.9
P60122	Ruvbl1	RuvB-like 1 OS=Mus musculus OX=10090 GN=Ruvbl1 PE=1 SV=1	0	70.274	23	8	36	8	456	50.2	6.42	95.16	8	cell division;cell organization and biogenesis;metabolic process;regulation of biological process;response to stimulus	cytosol;nucleus	catalytic activity;nucleotide binding;protein binding	Pf00004, Pf01078, Pf01695, Pf05496, Pf06068, Pf06414, Pf07726, Pf13191, Pf13238, Pf13245, Pf13481	56505	ENSMUSG00000030079.15	Ruvbl1	6	Wnt signaling pathway	DNA Damage Recognition in GG-NER; Ub-specific processing proteases; UCH proteinases; Deposition of new CENPA-containing nucleosomes at the centromere; Formation of the beta-catenin:TCF transactivating complex	Wnt Signaling Pathway NetPath	19	0	135.3	83.7	117.5	83.6	61.1	126.6	124.2	121.2	143.3	101.9	69.8	101.9	27.4	41	61.6	141.1	144.4	137	102.1	104.7	106.8	82.6	69.1
Q9D1M0	Sec13	Protein SEC13 homolog OS=Mus musculus OX=10090 GN=Sec13 PE=1 SV=3	0	35.968	20	4	23	4	322	35.5	5.38	97.91	4	cell organization and biogenesis;regulation of biological process;transport	chromosome;cytosol;endoplasmic reticulum;membrane;nucleus;vacuole	protein binding	Pf00400	110379	ENSMUSG00000030298.10	Sec13	6	mTOR signaling pathway; RNA transport; Protein processing in endoplasmic reticulum	Amplification of signal from unattached kinetochores via a MAD2 inhibitory signal; Resolution of Sister Chromatid Cohesion; Separation of Sister Chromatids; RHO GTPases Activate Formins; Antigen Presentation: Folding, assembly and peptide loading of class I MHC; MHC class II antigen presentation; COPII (Coat Protein 2) Mediated Vesicle Transport		32	0	151.9	163.2	220.7	51	142.3	21.6	109.4	172.9	170.6	88.4	26.3	104.8		23.6		124	167.4	148.6	96.6	107	128		106.4
P63323	Rps12	40S ribosomal protein S12 OS=Mus musculus OX=10090 GN=Rps12 PE=1 SV=2	0	93.909	67	9	152	9	132	14.5	7.24	324.15	9	metabolic process	cytoplasm;cytosol;membrane;ribosome	RNA binding;structural molecule activity	Pf01248	20042		Rps12	10			Cytoplasmic Ribosomal Proteins	1	0	117.8	105.5	102.9	107.6	74.7	128.2	98.4	119.3	115.7	80.5	69.4	87.4	40.7	67.9	54	138.4	139.8	128.3	112.1	107.4	101.8	104.9	117.8
Q8BGN8-2	Synpr	Isoform 2 of Synaptoporin OS=Mus musculus OX=10090 GN=Synpr	0	20.225	11	2	5	2	285	31.3	6.33	16.57	2	transport	membrane	transporter activity	Pf01284	72003	ENSMUSG00000056296.16	Synpr	14				0	0	62.5	119.9	63.3	144.3			69.6	147.3	58.3	103.3	155.1	175.1	54.3		303.4	78.1	46	119.9	104.7	116.9	78.4		51.3
Q99PT1	Arhgdia	Rho GDP-dissociation inhibitor 1 OS=Mus musculus OX=10090 GN=Arhgdia PE=1 SV=3	0	211.561	68	12	362	12	204	23.4	5.2	1197.82	12	regulation of biological process;response to stimulus	cytoplasm;cytosol;membrane;nucleus	enzyme regulator activity;protein binding	Pf02115	192662	ENSMUSG00000025132.13	Arhgdia	11	Neurotrophin signaling pathway; Vasopressin-regulated water reabsorption	Axonal growth inhibition (RHOA activation); Signalling by NGF; Rho GTPase cycle; Axonal growth stimulation		11	0	102.3	111.4	130.1	98.5	107.4	101	102.2	93.9	105.3	96.3	102.1	109.1	71.3	55.2	45.4	134.5	126.1	154.4	85.8	82.1	107.9	97.2	69.3
Q8VEK3	Hnrnpu	Heterogeneous nuclear ribonucleoprotein U OS=Mus musculus OX=10090 GN=Hnrnpu PE=1 SV=1	0	214.101	35	27	417	27	800	87.9	6.24	1022.61	27	cell differentiation;metabolic process;regulation of biological process;response to stimulus	cell surface;chromosome;cytoplasm;membrane;nucleus;spliceosomal complex	DNA binding;nucleotide binding;protein binding;RNA binding	Pf00622, Pf13671	51810	ENSMUSG00000039630.10; ENSMUSG00000111145.1	Hnrnpu	1; CHR_MG4281_PATCH	Spliceosome	mRNA Splicing - Major Pathway	PluriNetWork; mRNA processing	7	0	108.3	131.6	118.1	100.1	113.5	92.1	108.5	112	124.7	90.6	83.5	97.7	36.5	36.6	53.9	132.8	131	118.9	110.1	100.7	95.2	96.1	105
Q8VDP6	Cdipt	CDP-diacylglycerol--inositol 3-phosphatidyltransferase OS=Mus musculus OX=10090 GN=Cdipt PE=1 SV=1	0	37.382	21	4	96	4	213	23.6	8.27	218.03	4	metabolic process	endoplasmic reticulum;Golgi;membrane	catalytic activity;metal ion binding	Pf01066	52858	ENSMUSG00000030682.4	Cdipt	7	Metabolic pathways; Glycerophospholipid metabolism; Inositol phosphate metabolism; Phosphatidylinositol signaling system	Synthesis of PI		9	0	97.7	73.9	127.5	93.1	110.2	161.2	70.9	99.3	115.5	77.5	69.5	81.6	75.7	87.9	91.8	136.1	96.7	140.4	106.4	128	82.1	107.8	97.6
Q8K596	Slc8a2	Sodium/calcium exchanger 2 OS=Mus musculus OX=10090 GN=Slc8a2 PE=1 SV=1	0	56.522	9	5	83	5	921	100.6	5.12	220.21	5	cell communication;cellular homeostasis;regulation of biological process;response to stimulus;transport	membrane;mitochondrion	metal ion binding;protein binding;transporter activity	Pf01699, Pf03160	110891	ENSMUSG00000030376.8	Slc8a2	7	Protein digestion and absorption; cGMP-PKG signaling pathway; Calcium signaling pathway; Olfactory transduction	Ion homeostasis; Reduction of cytosolic Ca++ levels; Sodium/Calcium exchangers		15	0	62.4	660.6	66.8	114.3	78.4	63.4	55	87.9	59.5	33.1	27.1	56.8	36.6	57.4	62	310	106.1	112.2	65.8	76.4	56.3	62.8	62.5
Q8R191	Syngr3	Synaptogyrin-3 OS=Mus musculus OX=10090 GN=Syngr3 PE=1 SV=1	0	43.598	24	5	322	5	229	24.5	8.18	691.51	5	regulation of biological process;transport	membrane	protein binding	Pf01284	20974	ENSMUSG00000007021.4	Syngr3	17				0	0	103.7	74.9	104	141.8	90.9	146.2	94	121.1	118	39.6	89.7	83.8	62.1	104.5	121.4	104.8	117.7	106.6	115.2	115.4	84.4	95.2	90.6
Q60864	Stip1	Stress-induced-phosphoprotein 1 OS=Mus musculus OX=10090 GN=Stip1 PE=1 SV=1	0	424.378	57	34	667	34	543	62.5	6.8	1798.1	34		cytoplasm;cytosol;nucleus	protein binding;RNA binding	Pf00515, Pf07719, Pf13414, Pf13424, Pf13432	20867	ENSMUSG00000024966.8	Stip1	19	Prion diseases	HSP90 chaperone cycle for steroid hormone receptors (SHR)		4	0	106	110.8	105	90.9	104.8	103.1	112.9	110.3	126.7	110.4	109.6	119.9	83.1	60.9	71.8	118.6	113.7	119.4	67.5	88	95.8	83.2	79.1
Q56A07	Scn2b	Sodium channel subunit beta-2 OS=Mus musculus OX=10090 GN=Scn2b PE=1 SV=1	0	30.671	18	2	12	2	215	24.2	6.54	46.85	2	regulation of biological process;response to stimulus;transport	membrane	transporter activity	Pf07679, Pf07686	72821	ENSMUSG00000070304.12	Scn2b	9				0	0	113.1	148.3	140.8	45.9	130.8	137.7	94.4	87.8	52.8	71.3	84.5	101.3	63.8	80.6	46.4	201.4	153.7	195.7	27.1	41.2	108.2	123.4	38.7
Q9QUP5	Hapln1	Hyaluronan and proteoglycan link protein 1 OS=Mus musculus OX=10090 GN=Hapln1 PE=1 SV=1	0	36.655	22	6	48	6	356	40.5	7.8	88.96	6		extracellular	structural molecule activity	Pf00193	12950	ENSMUSG00000021613.8	Hapln1	13				0	0	163.2	142.1	110.3	88.5	73.7	107.6	65.3	137.7	116.1	80.1	104.5	63		34.4	12.1	200.2	197.5	176.3	107.9	107.2	120.2	52.4	76.2
Q80TK0	Kiaa1107	AP2-interacting clathrin-endocytosis protein OS=Mus musculus OX=10090 GN=Kiaa1107 PE=1 SV=6	0	24.749	5	4	37	4	1239	134	6.61	50.73	4												0	0	96.4		79.1	138.8	121.1	215.4	141.5	114.4	136.1	69.3	65.4	189		45.9	49.1	116.7	129.9	151	57.7	62.8	98.6	122.6	94.4
P84086	Cplx2	Complexin-2 OS=Mus musculus OX=10090 GN=Cplx2 PE=1 SV=1	0	80.182	38	4	190	2	134	15.4	5.08	516.24	4	cell differentiation;regulation of biological process;transport	cytoplasm;cytosol;vacuole	protein binding	Pf05835	12890	ENSMUSG00000025867.8	Cplx2	13	Synaptic vesicle cycle			1	0	129.7	138.8	143.9	76.7	123	99	95.8	88.5	119	89.8	88.9	103.2	35.8	23.3	30.3	150.5	131.1	161.2	74.9	90.8	116.6	102.8	73.1
Q8K183	Pdxk	Pyridoxal kinase OS=Mus musculus OX=10090 GN=Pdxk PE=1 SV=1	0	73.054	21	6	143	6	312	35	6.29	405.17	6	cell proliferation;metabolic process;regulation of biological process	cytoplasm;cytosol;nucleus	catalytic activity;metal ion binding;nucleotide binding;protein binding	Pf00294, Pf08543	216134	ENSMUSG00000032788.15	Pdxk	10	Metabolic pathways; Vitamin B6 metabolism	Vitamins B6 activation to pyridoxal phosphate; Neutrophil degranulation		9	0	116.2	135.6	122.5	86.3	95.3	123.3	79.1	82.5	109.3	72.4	88.5	83.2	59.9	129.6	78.1	120.8	131.5	116.8	119.3	93.9	93.8	92.8	73.3
P14152	Mdh1	Malate dehydrogenase, cytoplasmic OS=Mus musculus OX=10090 GN=Mdh1 PE=1 SV=3	0	214.77	44	14	942	14	334	36.5	6.58	2777.63	14	metabolic process	cytoplasm;cytosol;mitochondrion	catalytic activity;nucleotide binding	Pf00056, Pf02866	17449	ENSMUSG00000020321.15	Mdh1	11	Pyruvate metabolism; Citrate cycle (TCA cycle); Metabolic pathways; Cysteine and methionine metabolism; Proximal tubule bicarbonate reclamation; Carbon metabolism; Glyoxylate and dicarboxylate metabolism	Gluconeogenesis	Glycolysis and Gluconeogenesis; TCA Cycle	13	0	116.6	106.1	123.4	101.6	104	90.8	94.8	100.7	101.9	91.2	90.3	87.4	103	100.8	102.9	108.1	111.2	101.6	90.7	107.1	91.7	87.3	98.7
P62192	Psmc1	26S proteasome regulatory subunit 4 OS=Mus musculus OX=10090 GN=Psmc1 PE=1 SV=1	0	107.183	35	12	121	11	440	49.2	6.21	288.71	12	metabolic process;regulation of biological process;response to stimulus	cytoplasm;cytosol;membrane;nucleus;proteasome	catalytic activity;nucleotide binding;protein binding;RNA binding	Pf00004, Pf00910, Pf01078, Pf05496, Pf05673, Pf05729, Pf07724, Pf07726, Pf07728, Pf13191, Pf13401	19179	ENSMUSG00000021178.8	Psmc1	12	Proteasome; Epstein-Barr virus infection; Viral carcinogenesis	The role of GTSE1 in G2/M progression after G2 checkpoint; CDT1 association with the CDC6:ORC:origin complex; Ubiquitin Mediated Degradation of Phosphorylated Cdc25A; RUNX1 regulates transcription of genes involved in differentiation of HSCs; Degradation of beta-catenin by the destruction complex; Autodegradation of the E3 ubiquitin ligase COP1; UCH proteinases; MAPK6/MAPK4 signaling; SCF-beta-Tr…	TNF-alpha NF-kB Signaling Pathway; Proteasome Degradation	132	0	135.3	97.2	121	111.6	100.7	106	125.6	99.1	104.2	103.5	125.5	88.3	64.1	20.8	43.2	117.8	138.1	133.9	73.9	75	118.3	86.2	134
Q9JKS5	Habp4	Intracellular hyaluronan-binding protein 4 OS=Mus musculus OX=10090 GN=Habp4 PE=1 SV=2	0	22.093	9	2	21	2	411	45.9	6.84	71.96	2	metabolic process;regulation of biological process;response to stimulus	cytoplasm;cytosol;nucleus	RNA binding	Pf04774	56541		Habp4	13				0	0	137.5	172.5	43.1	126.7	73.9		110.7	141.4	117.8	97.9	84.1	102.4	50.3	38.2		186.1	141	183.8	77.1	82.8	180.7	109.4	69.9
O70251	Eef1b	Elongation factor 1-beta OS=Mus musculus OX=10090 GN=Eef1b PE=1 SV=5	0	49.682	22	4	95	4	225	24.7	4.69	194.77	4	metabolic process;response to stimulus	cytoplasm;endoplasmic reticulum	protein binding;RNA binding	Pf00736, Pf14497	55949	ENSMUSG00000025967.16	Eef1b2	1		Eukaryotic Translation Elongation	Translation Factors	4	0	116	111	135.5	90.8	88.9	108.3	104.1	98.9	117.1	103.7	139.7	90.4	86.5	60.3	62.9	114.4	116.4	128	74.1	91.8	96	80.7	85.6
Q8K0U4	Hspa12a	Heat shock 70 kDa protein 12A OS=Mus musculus OX=10090 GN=Hspa12a PE=1 SV=1	0	192.11	38	24	379	24	675	74.8	6.77	941.45	24			nucleotide binding	Pf00012	73442	ENSMUSG00000025092.6	Hspa12a	19				0	0	111.7	106.8	121.2	100.5	113	93.1	108	106.3	121.9	76.5	90	95.2	38.6	45	54.1	135.1	136.9	133	92.7	108.4	102.4	96.9	104.9
P20444	Prkca	Protein kinase C alpha type OS=Mus musculus OX=10090 GN=Prkca PE=1 SV=3	0	119.205	25	15	180	10	672	76.8	7.14	374.11	15	cell death;cell differentiation;cell organization and biogenesis;cellular component movement;cellular homeostasis;metabolic process;regulation of biological process;response to stimulus	cytoplasm;cytosol;endoplasmic reticulum;membrane;mitochondrion;nucleus	catalytic activity;metal ion binding;nucleotide binding;protein binding	Pf00069, Pf00130, Pf00168, Pf00433, Pf07714	18750		Prkca	11	Oxytocin signaling pathway; ErbB signaling pathway; Leukocyte transendothelial migration; AGE-RAGE signaling pathway in diabetic complications; mTOR signaling pathway; Morphine addiction; Wnt signaling pathway; Cholinergic synapse; Phospholipase D signaling pathway; Retrograde endocannabinoid signaling; MAPK signaling pathway; Pancreatic secretion; MicroRNAs in cancer; Dopaminergic synapse; Ras s…		Keap1-Nrf2; ErbB signaling pathway; G Protein Signaling Pathways; IL-3 Signaling Pathway; Myometrial Relaxation and Contraction Pathways; Wnt Signaling Pathway; Kit Receptor Signaling Pathway; Alpha6-Beta4 Integrin Signaling Pathway; Wnt Signaling Pathway NetPath; Calcium Regulation in the Cardiac Cell; EGFR1 Signaling Pathway; Insulin Signaling; Wnt Signaling Pathway and Pluripotency	72	0	114.8	112.7	95.5	96.7	100.9	97.2	112.9	129.8	121.7	78.4	84.7	76.9		57.8	37.5	166.8	155.6	160	109.3	128.5	101.7	76	127
Q9QZX7	Srr	Serine racemase OS=Mus musculus OX=10090 GN=Srr PE=1 SV=1	0	90.467	29	7	134	7	339	36.3	6.02	329.59	7	cell organization and biogenesis;metabolic process;response to stimulus	cytoplasm;membrane	catalytic activity;metal ion binding;nucleotide binding;protein binding	Pf00291	27364	ENSMUSG00000001323.17	Srr	11	Metabolic pathways; Glycine, serine and threonine metabolism			2	0	108.8	104.8	129.9	91.5	107.8	108.9	100.8	114.1	96.6	92.5	67	106.6	39.6	27.6	35.3	167.8	173.1	162.2	64.8	99.7	101	108.6	94.6
Q4KMM3	Oxr1	Oxidation resistance protein 1 OS=Mus musculus OX=10090 GN=Oxr1 PE=1 SV=3	0	124.256	31	19	123	19	866	95.9	5.33	270.6	19	cell death;metabolic process;regulation of biological process;response to stimulus	mitochondrion;nucleus	catalytic activity	Pf01476, Pf07534	170719	ENSMUSG00000022307.15	Oxr1	15				0	0	149.4	82.2	130.4	82.6	156.1	117.3	76	60.7	141.6	119.2	98	81.8	76	42.3	62	91	148.2	111.3	89.2	92.9	81.7	84.3	66.5
O88851	Rbbp9	Putative hydrolase RBBP9 OS=Mus musculus OX=10090 GN=Rbbp9 PE=1 SV=2	0	17.556	18	2	10	2	186	20.9	5.97	32.98	2	regulation of biological process	cytoplasm;nucleus	catalytic activity		26450	ENSMUSG00000027428.9	Rbbp9	2				0	0	147.5	164.8	176.2	76.6	209.6		27	107.2	110.6	46.5	45.4	49.4	94.2	112.5	127.9	246.9	128.5	131.1	87.5	158.9	109.6
P80560	Ptprn2	Receptor-type tyrosine-protein phosphatase N2 OS=Mus musculus OX=10090 GN=Ptprn2 PE=1 SV=2	0	13.658	3	2	7	2	1001	111.4	5.95	17.41	2	metabolic process;regulation of biological process;transport	cytoplasm;membrane;organelle lumen	catalytic activity;protein binding;receptor activity;signal transducer activity	Pf00102, Pf11548, Pf14948	19276	ENSMUSG00000056553.14	Ptprn2	12	Type I diabetes mellitus	Neutrophil degranulation		4	0		82.8	93.8	95.7	81.7		83.3	61.3	49.5	67.5	46.8	77.5	195.7	96.3	206.6	81.8	85.2	93.6	194.4	211.5	78	83.3	258.5
Q62108	Dlg4	Disks large homolog 4 OS=Mus musculus OX=10090 GN=Dlg4 PE=1 SV=1	0	122.648	33	15	135	13	724	80.4	5.87	379.86	15	cell organization and biogenesis;cellular homeostasis;metabolic process;regulation of biological process;response to stimulus	cytoplasm;cytoskeleton;endoplasmic reticulum;membrane	catalytic activity;protein binding;structural molecule activity	Pf00018, Pf00595, Pf00625, Pf07653, Pf10600, Pf10608, Pf13180	13385	ENSMUSG00000020886.16	Dlg4	11	Hippo signaling pathway; Huntington's disease; Glutamatergic synapse; Cocaine addiction	LGI-ADAM interactions; Trafficking of AMPA receptors; Activation of Ca-permeable Kainate Receptor; CREB phosphorylation through the activation of CaMKII; Ras activation uopn Ca2+ infux through NMDA receptor; Synaptic adhesion-like molecules; RHO GTPases activate CIT; Unblocking of NMDA receptor, glutamate binding and activation; Interleukin-20 family signaling; RAF/MAP kinase cascade; Neurexins a…	Wnt Signaling Pathway NetPath	35	1	137.2	95.9	118.2	114.7	106.9	60.1	114.5	111.4	123.3	55.8	50.7	112.7	7.9	6.5	19.4	206.9	191.7	194	88.1	95.3	100.4	117.7	72.3
O70161	Pip5k1c	Phosphatidylinositol 4-phosphate 5-kinase type-1 gamma OS=Mus musculus OX=10090 GN=Pip5k1c PE=1 SV=2	0	107.559	23	9	60	9	661	72.4	5.59	171.37	9	cell organization and biogenesis;metabolic process;response to stimulus;transport	cytoplasm;cytosol;membrane	catalytic activity;nucleotide binding;protein binding	Pf01504	18717	ENSMUSG00000034902.17	Pip5k1c	10	Endocytosis; Phospholipase D signaling pathway; Regulation of actin cytoskeleton; Focal adhesion; Metabolic pathways; Fc gamma R-mediated phagocytosis; Inositol phosphate metabolism; Choline metabolism in cancer; Phosphatidylinositol signaling system	Synthesis of PIPs at the plasma membrane; PI5P, PP2A and IER3 Regulate PI3K/AKT Signaling; SEMA3A-Plexin repulsion signaling by inhibiting Integrin adhesion; Clathrin-mediated endocytosis	Regulation of Actin Cytoskeleton; Focal Adhesion	28	0	127.4	172.2	112.1	25.9	83.4	109.4	150.6	115.6	115.4	109	89.2	148.2	47.4		31.3	195.9	193.2	199.1	58.8	44	134.1	60.2	10
Q9CWJ9	Atic	Bifunctional purine biosynthesis protein ATIC OS=Mus musculus OX=10090 GN=Atic PE=1 SV=2	0	22.64	10	5	13	5	592	64.2	6.76	14.9	5	metabolic process;response to stimulus	membrane;mitochondrion	catalytic activity;protein binding	Pf01808, Pf02142	108147	ENSMUSG00000026192.13	Atic	1	Metabolic pathways; Purine metabolism; Antifolate resistance; One carbon pool by folate	Purine ribonucleoside monophosphate biosynthesis	Purine metabolism; One Carbon Metabolism	10	0	187.8	61.3	196.3	139.6	96.6	31.4	53.7	124.5	100.4	13.9	74	92.8	117.3	190.6	23.7	196.2	154.6	163.3	52.6	18.5	69.8	23.6	126.7
O08532-5	Cacna2d1	Isoform 2E of Voltage-dependent calcium channel subunit alpha-2/delta-1 OS=Mus musculus OX=10090 GN=Cacna2d1	0	312.566	31	28	450	28	1091	123.2	5.27	1222.65	28	cellular homeostasis;regulation of biological process;transport	endoplasmic reticulum;membrane	metal ion binding;protein binding;transporter activity	Pf00092, Pf02743, Pf08399, Pf08473, Pf13519, Pf13768	12293	ENSMUSG00000040118.15	Cacna2d1	5				0	0	119.1	137.1	132.5	83.9	90.3	74.1	94.9	106.4	106.8	95.5	83.6	75.3	54.9	30.8	49.3	189.3	178.4	192.7	65.9	99.5	87.3	94.7	79.7
Q9CRB9	Chchd3	MICOS complex subunit Mic19 OS=Mus musculus OX=10090 GN=Chchd3 PE=1 SV=1	0	76.283	27	8	79	8	227	26.3	8.37	182.28	8	cell organization and biogenesis;metabolic process;regulation of biological process	cytoplasm;membrane;mitochondrion;nucleus	protein binding;structural molecule activity	Pf05300, Pf06747	66075	ENSMUSG00000053768.13	Chchd3	6				0	0	125.3	118.6	106	73.5	105.8	107.7	106.4	120.5	95.4	70.8	102	80.6	125.4	74.6	108.7	104.8	106.9	102	81.2	91.2	120.2	81.8	81
Q9Z1T1	Ap3b1	AP-3 complex subunit beta-1 OS=Mus musculus OX=10090 GN=Ap3b1 PE=1 SV=2	0	18.975	5	5	32	1	1105	122.7	5.66	30	5	cell organization and biogenesis;cellular component movement;coagulation;regulation of biological process;transport	Golgi;membrane	protein binding	Pf01602, Pf13646, Pf14796	11774	ENSMUSG00000021686.4	Ap3b1	13	Lysosome	Golgi Associated Vesicle Biogenesis		6	0	114.3	116	142.7	104.6	114.6	78.9	111.2	117.3	116	68.8	63.6	78	76.6	112.6	112.3	101.9	106.3	90.5	111.2	101.2	80.6	99.9	93.9
A2RT62	Fbxl16	F-box/LRR-repeat protein 16 OS=Mus musculus OX=10090 GN=Fbxl16 PE=1 SV=1	0	49.429	15	6	37	6	479	51.8	6.6	120.53	6	metabolic process	cytoplasm	catalytic activity;protein binding		214931	ENSMUSG00000025738.7	Fbxl16	17		Neddylation; Antigen processing: Ubiquitination & Proteasome degradation		7	0	109.9	168.8	125.9	50.3	145.6	49	122.4	112.4	129.2	87	43.4	108.8	42.3	44.4	11.6	166.6	171.7	116.8	81.6	96.7	136.5	105.8	72.2
Q69ZK9	Nlgn2	Neuroligin-2 OS=Mus musculus OX=10090 GN=Nlgn2 PE=1 SV=2	0	29.484	9	5	54	3	836	90.9	6.18	131.05	5	cell organization and biogenesis;metabolic process;regulation of biological process;response to stimulus;transport	cell surface;cytoplasm;membrane	catalytic activity;protein binding;receptor activity	Pf00135, Pf00326, Pf07859	216856	ENSMUSG00000051790.15	Nlgn2	11	Cell adhesion molecules (CAMs)	Neurexins and neuroligins		4	1	145.1	88.3	212.3	75.1	160.9	149	62.9	50.3	129.5	89.6		161	100.6	11.8	14	208.3	133.5	241.6	59.4	69.4	139	15.1	12
Q8QZY1	Eif3l	Eukaryotic translation initiation factor 3 subunit L OS=Mus musculus OX=10090 GN=Eif3l PE=1 SV=1	0	72.542	27	12	42	12	564	66.6	6.44	92.08	12	metabolic process	cytoplasm;membrane	protein binding;RNA binding	Pf10255	223691	ENSMUSG00000033047.4	Eif3l	15		Formation of a pool of free 40S subunits; L13a-mediated translational silencing of Ceruloplasmin expression; Ribosomal scanning and start codon recognition; Formation of the ternary complex, and subsequently, the 43S complex; Translation initiation complex formation; GTP hydrolysis and joining of the 60S ribosomal subunit		11	0	135.7	97.4	106.8	143.5	95.6	224.9	102	108.2	98.1	79.9	90.5	104.8	11.6	40.4	61.1	116.8	105.1	127.1	116.8	149.2	95.1	75.1	100.1
Q9CZW5	Tomm70	Mitochondrial import receptor subunit TOM70 OS=Mus musculus OX=10090 GN=Tomm70 PE=1 SV=2	0	217.704	51	22	290	22	611	67.5	7.53	665.34	22		membrane;mitochondrion	protein binding	Pf00515, Pf07719, Pf13414	28185	ENSMUSG00000022752.8	Tomm70a	16		Pink/Parkin Mediated Mitophagy		2	0	123.3	116.9	136.3	92.5	95	90.7	96.3	97.7	99.2	98.4	97.5	90.5	111	60.1	64.2	126.3	121.7	121.4	86.9	102.8	104	89.1	87.6
P17751	Tpi1	Triosephosphate isomerase OS=Mus musculus OX=10090 GN=Tpi1 PE=1 SV=5	0	232.221	70	15	660	15	249	26.7	7.3	1984.69	15	development;metabolic process	cytosol;nucleus	catalytic activity;protein binding	Pf00121	21991		Tpi1	6			Fatty Acid Beta Oxidation; Glycolysis and Gluconeogenesis	2	0	107.2	103	115.7	103.3	108.4	83.1	92.7	101.5	108.1	98.1	86.2	95	75	72.8	74	128.1	135.7	126.2	84.7	105.6	97.5	97.6	98.3
Q80X50-2	Ubap2l	Isoform 2 of Ubiquitin-associated protein 2-like OS=Mus musculus OX=10090 GN=Ubap2l	0	51.544	13	8	43	8	1014	107.2	7.11	88.33	8	regulation of biological process	cytoplasm;nucleus		Pf00627, Pf12478, Pf14555	74383	ENSMUSG00000042520.16	Ubap2l	3				0	0	81.6	97	124.8	111.4	161.7	76.1	130.7	122.9	67.8	123.1	76.1	62.9	31.4	31.3	38	188	190.9	159.4	89.8	126.1	132.9	68.2	64
P62082	Rps7	40S ribosomal protein S7 OS=Mus musculus OX=10090 GN=Rps7 PE=2 SV=1	0	60.081	44	8	87	8	194	22.1	10.1	194.82	8	cell differentiation;metabolic process;regulation of biological process	cytoplasm;cytoskeleton;membrane;nucleus;ribosome	protein binding;RNA binding;structural molecule activity	Pf01251	20115	ENSMUSG00000061477.3	Rps7	12	Ribosome	L13a-mediated translational silencing of Ceruloplasmin expression; Nonsense Mediated Decay (NMD) independent of the Exon Junction Complex (EJC); Nonsense Mediated Decay (NMD) enhanced by the Exon Junction Complex (EJC); Ribosomal scanning and start codon recognition; GTP hydrolysis and joining of the 60S ribosomal subunit; Formation of a pool of free 40S subunits; Major pathway of rRNA processing…	Cytoplasmic Ribosomal Proteins; mRNA processing	22	0	82.6	137.9	109.5	90.7	127.9	56.8	117	99.5	90.3	101.1	80.7	104.7	88.2	80.5	65.7	179	133.5	176.4	89.9	62.1	83.2	104.3	41.4
Q9JII6	Akr1a1	Aldo-keto reductase family 1 member A1 OS=Mus musculus OX=10090 GN=Akr1a1 PE=1 SV=3	0	76.316	45	12	129	11	325	36.6	7.39	230.13	12	metabolic process	cytosol;membrane	catalytic activity	Pf00248	58810	ENSMUSG00000028692.14	Akr1a1	4	Metabolic pathways; Glycolysis / Gluconeogenesis; Glycerolipid metabolism; Pentose and glucuronate interconversions	Glutathione conjugation; Catabolism of glucuronate to xylulose-5-phosphate	Metapathway biotransformation	11	1	117.5	102.2	133.8	86.3	99.4	122.3	106.8	109.1	119.1	105.7	109.3	102.7	22.1	15.6	38.6	140.4	159.8	165.2	75.5	90.9	103.5	92.4	84.7
P53810	Pitpna	Phosphatidylinositol transfer protein alpha isoform OS=Mus musculus OX=10090 GN=Pitpna PE=1 SV=2	0	138.504	62	17	324	14	271	31.9	6.37	624.96	17	cell organization and biogenesis;transport	cytoplasm;cytosol	transporter activity	Pf02121	18738	ENSMUSG00000017781.17	Pitpna	11			EGFR1 Signaling Pathway	1	3	118.8	106.2	123.6	102.4	110.4	83.8	97.2	108	111.4	122	105.9	84.7	84.6	89.8	76.3	121.1	109	111.2	109.5	103.3	97.5	62.5	92.5
E9Q6P5	Ttc7b	Tetratricopeptide repeat protein 7B OS=Mus musculus OX=10090 GN=Ttc7b PE=1 SV=1	0	22.326	6	3	7	3	843	94.1	6.9	17.84	3	cell organization and biogenesis;metabolic process	cytoplasm;cytosol;membrane	protein binding	Pf07719, Pf13414, Pf13424, Pf13432, Pf14559	104718	ENSMUSG00000033530.7	Ttc7b	12				0	0	160.7	199.2	107.9	161.1	96.3		90.4	99.7	80.9	121.1	145.7	124.8			57.4	157.9	212.9	176.6	49.4	86.6	96.9	105	69.4
Q9CR98	Fam136a	Protein FAM136A OS=Mus musculus OX=10090 GN=Fam136a PE=1 SV=1	0	14.788	31	4	30	4	138	15.7	7.61	50.34	4		cytoplasm;mitochondrion		Pf05811	66488	ENSMUSG00000057497.8	Fam136a	6				0	0	111.2	138.3	155.6	94.5	56.2	180	94.2	97.8	103.6	75.3	124.9	109.1			92.8	130	127.5	153.8	18.5	106.6	99.1	131.4	99.4
Q811D0	Dlg1	Disks large homolog 1 OS=Mus musculus OX=10090 GN=Dlg1 PE=1 SV=1	0	67.908	23	13	39	10	905	100.1	5.8	69.24	13	cell communication;cell organization and biogenesis;cell proliferation;metabolic process;regulation of biological process;response to stimulus	cytoplasm;cytosol;endoplasmic reticulum;Golgi;membrane;nucleus	catalytic activity;protein binding;structural molecule activity	Pf00018, Pf00595, Pf00625, Pf07653, Pf09058, Pf10600, Pf10608	13383	ENSMUSG00000022770.16	Dlg1	16	T cell receptor signaling pathway; Hippo signaling pathway; HTLV-I infection; Viral carcinogenesis	Trafficking of AMPA receptors; Activation of Ca-permeable Kainate Receptor; Synaptic adhesion-like molecules	Wnt Signaling Pathway NetPath	15	0	75.3	61.2	87.8	201.9	44.4	234.4	78.1	194.1	64.3	73.5	94.9	57.9	184.4	11.4	17.6	181.3	160.9	149.3	135.7	93.9	108.3	42.3	15.3
Q8C166	Cpne1	Copine-1 OS=Mus musculus OX=10090 GN=Cpne1 PE=1 SV=1	0	12.145	5	2	8	2	536	58.8	5.66	15.9	2	cell differentiation;cell growth;metabolic process;regulation of biological process;response to stimulus	cytoplasm;cytosol;membrane;nucleus	catalytic activity;metal ion binding;protein binding	Pf00168, Pf07002, Pf10138	266692	ENSMUSG00000074643.12	Cpne1	2		Neutrophil degranulation; Glycerophospholipid biosynthesis		7	0	202.9	168.1	154.3		115.4		108.9	104.9	153.4	100	158.1	45.5	130.4			237.5	120	217.1	112.3	97.6	127.1
Q8CIG8	Prmt5	Protein arginine N-methyltransferase 5 OS=Mus musculus OX=10090 GN=Prmt5 PE=1 SV=3	0	34.066	11	7	46	7	637	72.6	6.42	61.25	7	cell organization and biogenesis;metabolic process;regulation of biological process	cytoplasm;cytosol;Golgi;nucleus	catalytic activity;DNA binding;nucleotide binding;protein binding	Pf02475, Pf05185, Pf13659	27374		Prmt5	14	RNA transport			1	0	146.7	90.6	131.1	107.5	95.3	138.1	103.4	69	157.2	151.3	71.3	52.6			17.8	134.4	172.6	164.9	90.6	119.1	146.6	57.6	83
Q9D7N9	Apmap	Adipocyte plasma membrane-associated protein OS=Mus musculus OX=10090 GN=Apmap PE=1 SV=1	0	48.007	25	6	17	6	415	46.4	6.32	42.32	6	metabolic process	cell surface;endoplasmic reticulum;membrane	catalytic activity	Pf03088, Pf08450	71881	ENSMUSG00000033096.7	Apmap	2				0	0	189.9	63.9	189.2	84	98.5	23.1	167.6	107.5	96.7	84.5	15.2			113.6	68.9	185	171.7	250.6	74.8	140.9	41.1	107.1	49.8
Q9CZ04	Cops7a	COP9 signalosome complex subunit 7a OS=Mus musculus OX=10090 GN=Cops7a PE=1 SV=2	0	16.251	13	3	12	3	275	30.2	7.87	18.41	3	metabolic process	cytoplasm;cytosol;nucleus	protein binding	Pf01399	26894	ENSMUSG00000030127.15	Cops7a	6		DNA Damage Recognition in GG-NER; Neddylation; Formation of TC-NER Pre-Incision Complex; Cargo recognition for clathrin-mediated endocytosis		13	0	77.2	96.8	95	100	87.6	84.9	55.1	82.2	89	130.9	170.2	126.5	108.3	110.7	137.2	60.6	91.8	117.7	96.3	104.3	135.5	51.3	90.5
Q7TNR6	Igsf21	Immunoglobulin superfamily member 21 OS=Mus musculus OX=10090 GN=Igsf21 PE=1 SV=1	0	15.655	6	2	22	2	468	51.9	6.95	38.36	2		extracellular	protein binding	Pf07679, Pf13895	230868	ENSMUSG00000040972.8	Igsf21	4				0	0	80	53.9	156.9	156.5	209.9	199.6	59.6	58.5	79.5	40.5	56.2	78.9		33.4	36.5	213	163.7	219.4	29	55.3	130.2	60.7	53.8
Q9D1P4	Chordc1	Cysteine and histidine-rich domain-containing protein 1 OS=Mus musculus OX=10090 GN=Chordc1 PE=1 SV=1	0	44.649	31	6	17	6	331	37.3	7.9	20.35	6	metabolic process;regulation of biological process		metal ion binding;nucleotide binding;protein binding	Pf04968, Pf04969	66917	ENSMUSG00000001774.8	Chordc1	9				0	0	249.8	112.6	62.1	35.2	11.6	34.9	8.3	11	90	225	148.3	179.7	99	19.5	197.7	37.8	72.4	71.8	147.6	133	8.5	54.3	305.6
Q3TDD9	Ppp1r21	Protein phosphatase 1 regulatory subunit 21 OS=Mus musculus OX=10090 GN=Ppp1r21 PE=1 SV=2	0	55.953	14	6	7	6	780	88.3	6.9	24.81	6		membrane	protein binding	Pf10205, Pf10212	73825	ENSMUSG00000034709.8	Klraq1; Ppp1r21	17				0	0	190.3	74.5			173.2		156.9	37.4		211.9	360	92.5			272.2	86.9	244.7	56.5			189	134.4
Q9D892	Itpa	Inosine triphosphate pyrophosphatase OS=Mus musculus OX=10090 GN=Itpa PE=1 SV=2	0	35.655	40	6	42	6	198	21.9	5.87	72.82	6	cell organization and biogenesis;metabolic process	cytoplasm;cytosol	catalytic activity;metal ion binding;nucleotide binding;protein binding	Pf01725	16434	ENSMUSG00000074797.11	Itpa	2	Metabolic pathways; Purine metabolism; Drug metabolism - other enzymes	Purine catabolism	Purine metabolism	8	0	147.8	136.5	136.3	117.9	77.3	149.2	101.7	57.6	117.1	149.4	137.1	113.5	8.3		31.4	181.8	156.6	192.6	43.2	60.9	72.5	94	44.3
P31938	Map2k1	Dual specificity mitogen-activated protein kinase kinase 1 OS=Mus musculus OX=10090 GN=Map2k1 PE=1 SV=2	0	164.335	43	15	294	12	393	43.4	6.7	532.06	15	cell differentiation;cell organization and biogenesis;cell proliferation;cellular component movement;metabolic process;regulation of biological process;response to stimulus;transport	cytoplasm;cytoskeleton;cytosol;endoplasmic reticulum;endosome;Golgi;membrane;mitochondrion;nucleus	catalytic activity;enzyme regulator activity;nucleotide binding;protein binding;signal transducer activity	Pf00069, Pf07714	26395	ENSMUSG00000004936.8	Map2k1	9	Oxytocin signaling pathway; ErbB signaling pathway; FoxO signaling pathway; Acute myeloid leukemia; mTOR signaling pathway; Cholinergic synapse; T cell receptor signaling pathway; Phospholipase D signaling pathway; Regulation of actin cytoskeleton; MAPK signaling pathway; MicroRNAs in cancer; Progesterone-mediated oocyte maturation; Ras signaling pathway; Prolactin signaling pathway; TNF signalin…	MAP2K and MAPK activation; MAPK3 (ERK1) activation; Signal transduction by L1; RAF activation; Interleukin-20 family signaling; Negative feedback regulation of MAPK pathway	IL-9 Signaling Pathway; Estrogen signaling; Hypothetical Network for Drug Addiction; EPO Receptor Signaling; ErbB signaling pathway; MicroRNAs in Cardiomyocyte Hypertrophy; PluriNetWork; Signaling of Hepatocyte Growth Factor Receptor; Chemokine signaling pathway; MAPK Cascade; Focal Adhesion-PI3K-Akt-mTOR-signaling pathway; IL-7 Signaling Pathway; ESC Pluripotency Pathways; IL-1 Signaling Pathway…	109	3	112	102.2	110	80	88	124.3	107.5	107.4	112	106.3	111.9	107	79.4	53.2	51.1	145.2	135.5	137	75.5	102.5	91.1	85.6	80.3
Q3THW5	H2az2	Histone H2A.V OS=Mus musculus OX=10090 GN=H2az2 PE=1 SV=3	0	61.051	54	6	483	4	128	13.5	10.58	938.24	6	regulation of biological process	chromosome;nucleus	DNA binding;protein binding	Pf00125	77605	ENSMUSG00000041126.16	H2afv	11	Alcoholism; Systemic lupus erythematosus	Meiotic Recombination; Mus musculus biological processes; NoRC negatively regulates rRNA expression; Meiotic Synapsis		6	0	76.4	101.5	93.4	87.1	94.4	47.1	116.9	93.2	63.1	136.3	108.8	106.8	165.1	184.4	171.8	67.5	57.4	56.8	74.5	107	79.9	108.8	104.4
P21956	Mfge8	Lactadherin OS=Mus musculus OX=10090 GN=Mfge8 PE=1 SV=3	0	42.171	23	10	43	10	463	51.2	6.52	50.86	10	cell organization and biogenesis;regulation of biological process	extracellular;membrane	protein binding	Pf00008, Pf00754	17304	ENSMUSG00000030605.15	Mfge8	7		Regulation of Insulin-like Growth Factor (IGF) transport and uptake by Insulin-like Growth Factor Binding Proteins (IGFBPs); Post-translational protein phosphorylation		4	0	135.3	107.7	132.4	84.1	103.8	108.5	132.7	142.2	126.2	109.9	163.8	142.1	63.6	58.9	69.1	143.7	107.9	143.1	64.3	66.8	41.1	36.4	82.9
P15116	Cdh2	Cadherin-2 OS=Mus musculus OX=10090 GN=Cdh2 PE=1 SV=2	0	100.896	17	11	127	11	906	99.7	4.78	351.27	11	cell differentiation;cell organization and biogenesis;cellular component movement;regulation of biological process	cell surface;cytoplasm;cytoskeleton;membrane	metal ion binding;protein binding	Pf00028, Pf01049, Pf08758	12558	ENSMUSG00000024304.14	Cdh2	18	Arrhythmogenic right ventricular cardiomyopathy (ARVC); Cell adhesion molecules (CAMs)	Regulation of Insulin-like Growth Factor (IGF) transport and uptake by Insulin-like Growth Factor Binding Proteins (IGFBPs); Adherens junctions interactions; Post-translational protein phosphorylation; CDO in myogenesis	Splicing factor NOVA regulated synaptic proteins; Primary Focal Segmental Glomerulosclerosis FSGS	15	0	126.1	100.2	112.8	98.5	110	47.2	116.6	91.1	117.5	97.6	53.2	70.4	74.8	83	69.4	162.1	165.4	152.8	96.8	100.7	79.2	107.4	89.4
Q8BKX1	Baiap2	Brain-specific angiogenesis inhibitor 1-associated protein 2 OS=Mus musculus OX=10090 GN=Baiap2 PE=1 SV=2	0	142.639	41	18	207	18	535	59.2	9.04	426.93	18	cell differentiation;cell organization and biogenesis;regulation of biological process;response to stimulus	cytoplasm;cytoskeleton;cytosol;endoplasmic reticulum;Golgi;membrane	protein binding	Pf00018, Pf07653, Pf08397, Pf14604	108100	ENSMUSG00000025372.16	Baiap2	11	Regulation of actin cytoskeleton; Adherens junction	RHO GTPases Activate WASPs and WAVEs; VEGFA-VEGFR2 Pathway; Regulation of actin dynamics for phagocytic cup formation	Regulation of Actin Cytoskeleton	14	0	133.1	122	121.4	90.5	101.8	91	98.7	98.8	116	86.5	89.9	87.9	19.7	38	17.3	176.4	176.5	172.3	96.8	93.7	101.8	79.1	97
Q9QUJ7	Acsl4	Long-chain-fatty-acid--CoA ligase 4 OS=Mus musculus OX=10090 GN=Acsl4 PE=1 SV=2	0	70.849	18	9	49	8	711	79	8.28	124.98	9	cell differentiation;metabolic process;regulation of biological process;response to stimulus;transport	cytoplasm;endoplasmic reticulum;membrane;mitochondrion	catalytic activity;nucleotide binding	Pf00501	50790	ENSMUSG00000031278.12	Acsl4	X	PPAR signaling pathway; Fatty acid metabolism; Metabolic pathways; Fatty acid degradation; Adipocytokine signaling pathway; Fatty acid biosynthesis; Peroxisome	Synthesis of very long-chain fatty acyl-CoAs	Fatty Acid Beta Oxidation; PPAR signaling pathway; Fatty Acid Biosynthesis; Mitochondrial LC-Fatty Acid Beta-Oxidation	16	1	142.2	115.5	137.1	57.1	103.2	51.4	126.8	134	155.5	107.6	69.8	58.6			11.9	189	190.6	212	107.6	115.7	112.7	53.9	81
Q9D1L9	Lamtor5	Ragulator complex protein LAMTOR5 OS=Mus musculus OX=10090 GN=Lamtor5 PE=1 SV=1	0	10.925	22	1	10	1	91	9.6	4.87	34.95	1	cell organization and biogenesis;regulation of biological process;response to stimulus	cytoplasm;cytosol;vacuole	protein binding;structural molecule activity		68576	ENSMUSG00000087260.5	Hbxip; Lamtor5	3	mTOR signaling pathway; Hepatitis B	Regulation of PTEN gene transcription; mTORC1-mediated signalling; TP53 Regulates Metabolic Genes; Macroautophagy; Energy dependent regulation of mTOR by LKB1-AMPK		17	0	131.3	151.2	166.2		123.6		105.7	116.9	128.9	134.3	107.8	132.7	95.8		73.9	146	150.6	174.6		94.5	123	113.4
Q99K70	Rragc	Ras-related GTP-binding protein C OS=Mus musculus OX=10090 GN=Rragc PE=1 SV=1	0	13.738	8	3	13	3	398	44.1	5.1	16.06	3	cell communication;regulation of biological process;response to stimulus	cytoplasm;nucleus;vacuole	catalytic activity;nucleotide binding;protein binding	Pf00025, Pf04670	54170	ENSMUSG00000028646.16	Rragc	4	mTOR signaling pathway	Regulation of PTEN gene transcription; mTORC1-mediated signalling; TP53 Regulates Metabolic Genes; Macroautophagy; Energy dependent regulation of mTOR by LKB1-AMPK		16	0	147.3	45.2	155.6	199.8	193.1		120.2	181.9	100.8		58.1	91.3		71.8	23.5	148.2	137.6	152.9	98.7	137.4	253.3	25.4	57.9
Q9DCZ1	Gmpr	GMP reductase 1 OS=Mus musculus OX=10090 GN=Gmpr PE=1 SV=1	0	15.055	16	4	9	4	345	37.5	7.09	11.24	4	metabolic process		catalytic activity;metal ion binding	Pf00478, Pf01081, Pf01645	66355	ENSMUSG00000000253.12	Gmpr	13	Purine metabolism	Purine salvage	Purine metabolism	6	0	132.5	81.3	155.5	121.8	76.8	155	117.3	133.5	134.2	46.8	77.5	27.5	261.2	37	107.2	120.7	121.3	129.2	67.3	63.2	48.7		119.8
P32261	Serpinc1	Antithrombin-III OS=Mus musculus OX=10090 GN=Serpinc1 PE=1 SV=1	0	61.267	14	8	247	8	465	52	6.46	394.56	8	coagulation;defense response;regulation of biological process;response to stimulus;transport	extracellular	enzyme regulator activity;protein binding	Pf00079	11905	ENSMUSG00000026715.12	Serpinc1	1	Complement and coagulation cascades	Regulation of Insulin-like Growth Factor (IGF) transport and uptake by Insulin-like Growth Factor Binding Proteins (IGFBPs); Common Pathway of Fibrin Clot Formation; Intrinsic Pathway of Fibrin Clot Formation; Post-translational protein phosphorylation	Complement and Coagulation Cascades	10	0	71.6	65.9	65.9	87	100.1	96.2	121.3	108.5	98.2	123	117.7	137.3	155.6	151.9	158	52.6	50.6	53.7	96.3	102	95.1	106.4	96.3
P24270	Cat	Catalase OS=Mus musculus OX=10090 GN=Cat PE=1 SV=4	0	83.183	17	7	98	7	527	59.8	7.88	261.23	7	cell differentiation;cell organization and biogenesis;metabolic process;regulation of biological process;response to stimulus	cytosol;endoplasmic reticulum;Golgi;membrane;mitochondrion;vacuole	antioxidant activity;catalytic activity;metal ion binding;nucleotide binding;protein binding	Pf00199, Pf06628	12359	ENSMUSG00000027187.10	Cat	2	FoxO signaling pathway; Tryptophan metabolism; Amyotrophic lateral sclerosis (ALS); Longevity regulating pathway; Carbon metabolism; Glyoxylate and dicarboxylate metabolism; Longevity regulating pathway - multiple species; Peroxisome	Neutrophil degranulation; Detoxification of Reactive Oxygen Species	Selenium Micronutrient Network; Folic Acid Network; Oxidative Stress; Tryptophan metabolism	18	0	118.1	92.1	90.2	84.8	104.4	35.3	85.9	82.9	102.3	91.4	114.2	103.3	137	122.2	124	109	85.8	95.5	68.1	97.7	112.2	115.7	117
Q9DCF9	Ssr3	Translocon-associated protein subunit gamma OS=Mus musculus OX=10090 GN=Ssr3 PE=1 SV=1	0	10.671	10	2	5	2	185	21.1	9.61	13.07	2	cell organization and biogenesis;transport	endoplasmic reticulum;membrane		Pf07074	67437	ENSMUSG00000027828.12	Ssr3	3	Protein processing in endoplasmic reticulum			1	0	120	54.1	97.1	119.8	113		72.2	77.7	87.7	123.2	42	131.6	196.2	121.2	134.9	53.1	89.7	81.5	140.8	93.5	95.5	112.3	111.9
Q9EQ80	Nif3l1	NIF3-like protein 1 OS=Mus musculus OX=10090 GN=Nif3l1 PE=1 SV=4	0	39.265	17	5	20	5	376	41.7	6.76	37.96	5	cell differentiation;regulation of biological process	cytoplasm;mitochondrion;nucleus	protein binding	Pf01784	65102	ENSMUSG00000026036.17	Nif3l1	1				0	0	114.6	98.3	120.3	111	96.4	253.5	92.1	116.8	84.3	105.2	61.4	76.3	65.9	74.3	76.5	86.8	95	108.2	109	104.4	90.1	90.7	95
Q80TL4	Phf24	PHD finger protein 24 OS=Mus musculus OX=10090 GN=Phf24 PE=1 SV=2	0	63.205	32	10	92	10	400	45.2	5.77	201.37	10	regulation of biological process;response to stimulus		metal ion binding;protein binding		230085	ENSMUSG00000036062.13	N28178; Phf24	4				0	0	80.9	94.9	142.3	83.6	85	107.9	112.9	137.7	146.4	95.5	112.3	99.2	6	24.2	13.8	189.5	168.9	186.7	87.5	101.3	89.5	67.5	82.4
O08989	Mras	Ras-related protein M-Ras OS=Mus musculus OX=10090 GN=Mras PE=1 SV=1	0	23.644	25	4	10	4	208	23.9	8.78	23.11	4	regulation of biological process;response to stimulus	membrane	catalytic activity;nucleotide binding;protein binding	Pf00071, Pf08477	17532	ENSMUSG00000032470.16	Mras	9	Phospholipase D signaling pathway; Regulation of actin cytoskeleton; MAPK signaling pathway; Ras signaling pathway; HTLV-I infection; Proteoglycans in cancer; Rap1 signaling pathway; Tight junction		IL-3 Signaling Pathway; MAPK signaling pathway; Regulation of Actin Cytoskeleton	11	0	116.9	81.4	170.9	113.6	44.8	128.4		147.1	139	40.3	39.6		78.4			329.4	338.6	276.7	111.6	72.6		57.6	56.2
Q922G7	Tekt2	Tektin-2 OS=Mus musculus OX=10090 GN=Tekt2 PE=1 SV=1	0.01	2.816	2	1	7	1	430	50.3	6.32	9.1	1	cell organization and biogenesis;cellular component movement	cytoplasm;cytoskeleton;nucleus		Pf03148	24084	ENSMUSG00000028845.15	Tekt2	4				0	0	152.3	117.5	125	117.3	103.3	121	92.1	108.3	96.8	36.2		58	38.1	73	68.8	141.9	147.9	135	130.1	130.7	91.2	100.5	117.5
Q9ER72	Cars1	Cysteine--tRNA ligase, cytoplasmic OS=Mus musculus OX=10090 GN=Cars1 PE=1 SV=2	0	44.605	13	8	39	8	831	94.8	6.76	68.99	8	metabolic process	cytoplasm;cytosol	catalytic activity;metal ion binding;nucleotide binding;protein binding;RNA binding	Pf01406, Pf09334, Pf11101, Pf14497	27267	ENSMUSG00000010755.17	Cars	7	Aminoacyl-tRNA biosynthesis			1	0	83.6	144.8	148.5	101.2	101.9	136.4	109.6	82.1	97.1	136.1	154.6	84.6	67.8	17.6	27.6	159.3	146.8	161.7	64	79.5	116.3	50.2	37.2
Q810A7	Ddx42	ATP-dependent RNA helicase DDX42 OS=Mus musculus OX=10090 GN=Ddx42 PE=1 SV=3	0.006	3.556	1	1	2	1	929	101.9	6.98	4.01	1	metabolic process;regulation of biological process	cytoplasm;cytosol;membrane;nucleus	catalytic activity;nucleotide binding;RNA binding	Pf00270, Pf00271, Pf13307	72047	ENSMUSG00000020705.6	Ddx42	11	Spliceosome	mRNA Splicing - Major Pathway; mRNA Splicing - Minor Pathway		6	0	119.2	123.4	174.9	109.2	107.9	64.5	116.9	119.7	127.1	97.1	114.2	134.6	78.9			119.7	124.7	118.6	81.2	99.1	108.4	97.9	69.9
P45376	Akr1b1	Aldo-keto reductase family 1 member B1 OS=Mus musculus OX=10090 GN=Akr1b1 PE=1 SV=3	0	87.765	47	11	220	11	316	35.7	7.18	516.35	11	metabolic process;regulation of biological process;response to stimulus	cytoplasm;cytosol;vacuole	catalytic activity	Pf00248	11677	ENSMUSG00000001642.18	Akr1b3	6	Metabolic pathways; Glycerolipid metabolism; Fructose and mannose metabolism; Pentose and glucuronate interconversions; Galactose metabolism	Pregnenolone biosynthesis; Fructose biosynthesis	Metapathway biotransformation; Polyol pathway	15	0	116	89.7	110.5	114	101.4	111.1	96	109.2	94.1	78.8	76.8	85.3	42	43.3	71.9	146.4	162.1	153.2	103.6	121	92.8	95.5	95
Q91W50	Csde1	Cold shock domain-containing protein E1 OS=Mus musculus OX=10090 GN=Csde1 PE=1 SV=1	0	100.334	23	15	49	15	798	88.7	6.37	115.84	15	metabolic process;regulation of biological process	cytoplasm;cytosol;Golgi;membrane	DNA binding;RNA binding	Pf00313, Pf12901	229663	ENSMUSG00000068823.10	Csde1	3			mRNA processing	1	0	122.6	112.9	134.3	130	39.3	110.3	119.6	101.1	77	76.6	71.7	129.6	1.8	45.9	37.6	198.4	225.8	195.2	114.1	83.8	88.6	72.1	46.6
Q8VCH6	Dhcr24	Delta(24)-sterol reductase OS=Mus musculus OX=10090 GN=Dhcr24 PE=1 SV=1	0	9.896	4	2	9	2	516	60.1	8.16	10.72	2	cell organization and biogenesis;metabolic process;regulation of biological process;response to stimulus	cytoplasm;cytoskeleton;cytosol;endoplasmic reticulum;Golgi;membrane;nucleus	catalytic activity;nucleotide binding;protein binding	Pf01565	74754	ENSMUSG00000034926.3	Dhcr24	4	Steroid biosynthesis; Metabolic pathways	Cholesterol biosynthesis via desmosterol; Cholesterol biosynthesis via lathosterol	Tryptophan metabolism	9	0	179.7	200.3	128.7	89.4	78.3	114.4	182.8	133.3	118.8		153.1	160.2		50.1		204.7	196.6	141.8	50.4	69.8		85
O89079	Cope	Coatomer subunit epsilon OS=Mus musculus OX=10090 GN=Cope PE=1 SV=3	0	18.69	15	3	7	3	308	34.5	5.06	14.66	3	transport	cytoplasm;Golgi;membrane	protein binding;structural molecule activity	Pf04733	59042	ENSMUSG00000055681.14	Cope	8		COPI-mediated anterograde transport; COPI-dependent Golgi-to-ER retrograde traffic		11	0	134.9	89.7	123.8	188.9	93.2		67.3	49.1	143.2	118.2	71.3	102.5	93.7	206.5	36	130.4	163.7	155	52.1	57.5	88.9	83.7	65.4
Q9JLV5	Cul3	Cullin-3 OS=Mus musculus OX=10090 GN=Cul3 PE=1 SV=1	0	50.21	12	8	59	8	768	88.9	8.46	72.84	8	cell death;cell division;cell organization and biogenesis;cellular component movement;metabolic process;regulation of biological process;response to stimulus;transport	cytoplasm;Golgi;membrane;nucleus	catalytic activity;protein binding	Pf00888, Pf10557	26554	ENSMUSG00000004364.14	Cul3	1	Ubiquitin mediated proteolysis; Hedgehog signaling pathway	Hedgehog 'on' state; Neddylation; Interleukin-20 family signaling; Degradation of DVL; Regulation of RAS by GAPs		19	0	158.6	110.9	149.8	58	103.7	61	134.2	133	105.5	90.4	91.2	91.6	6.3	13.3	35.6	178.5	164.2	167.2	65.5	120.7	91.6	92.8	92
P31786	Dbi	Acyl-CoA-binding protein OS=Mus musculus OX=10090 GN=Dbi PE=1 SV=2	0	169.662	83	9	367	9	87	10	8.82	990.8	9	cell proliferation;defense response;metabolic process;regulation of biological process;response to stimulus;transport	cytoplasm;endoplasmic reticulum;Golgi;membrane;mitochondrion;nucleus	protein binding	Pf00887	13167	ENSMUSG00000026385.16	Dbi	1	PPAR signaling pathway	Mitochondrial Fatty Acid Beta-Oxidation	PPAR signaling pathway	6	0	106.5	97	113.3	92.4	88.7	126.2	109.3	110	126.3	98.7	121	118.7	48.5	54.2	52.7	127.9	138.4	138.8	86.3	93.9	86.7	82.5	96.9
Q5SSL4	Abr	Active breakpoint cluster region-related protein OS=Mus musculus OX=10090 GN=Abr PE=1 SV=1	0	106.223	18	11	117	10	859	97.6	6.58	304	11	cell organization and biogenesis;regulation of biological process;response to stimulus	cytosol;membrane	enzyme regulator activity;protein binding	Pf00168, Pf00169, Pf00620, Pf00621	109934	ENSMUSG00000017631.18	Abr	11		G alpha (12/13) signalling events; NRAGE signals death through JNK; Signalling by NGF; Rho GTPase cycle		11	1	110.1	104.4	121	82.6	78.8	93.7	128.2	112.9	131.3	113.8	58.1	65.1	17		9.2	247.7	203.8	200.7	94.7	95.6	94.6	88.5	64.4
Q922S4	Pde2a	cGMP-dependent 3',5'-cyclic phosphodiesterase OS=Mus musculus OX=10090 GN=Pde2a PE=1 SV=4	0	168.805	29	19	212	1	939	105.6	5.41	609.98	19												0	18	121.3	104.6	99.4	101.7	101.3	79.8	117.7	114.7	128	79.9	106.6	78.5	20.6	11.9	19.6	188	176	202.7	92.3	107.7	92.2	97.8	70.8
Q9QYI3	Dnajc7	DnaJ homolog subfamily C member 7 OS=Mus musculus OX=10090 GN=Dnajc7 PE=1 SV=2	0	17.267	9	4	7	4	494	56.4	6.49	9.88	4	metabolic process	cytoplasm;cytoskeleton;cytosol;membrane;nucleus	protein binding	Pf00226, Pf00515, Pf07719, Pf13414, Pf13424, Pf13431, Pf13432, Pf14559	56354	ENSMUSG00000014195.15	Dnajc7	11				0	0	73	4.6	52.7	101	111.2	148.3	80.3	88.4	107.7	96	97.2	148.9	68.7	180.9	211.4	51.3	49.9	71.6	77.5	97.7	97.4	137.8	137.1
Q8CGK3	Lonp1	Lon protease homolog, mitochondrial OS=Mus musculus OX=10090 GN=Lonp1 PE=1 SV=2	0	116.768	23	17	66	17	949	105.8	6.57	178.64	17	cell organization and biogenesis;metabolic process;response to stimulus	cytosol;membrane;mitochondrion;nucleus;organelle lumen	catalytic activity;DNA binding;nucleotide binding;protein binding;RNA binding	Pf00004, Pf00910, Pf01695, Pf02190, Pf05362, Pf05496, Pf07724, Pf07726, Pf07728, Pf08298, Pf13173, Pf13191, Pf13207, Pf13401, Pf13541	74142	ENSMUSG00000041168.9	Lonp1	17				0	0	106.5	91.8	119.4	85.2	111.6	141.2	98.7	95.7	113.4	102.8	107.6	119.3	79.9	53.3	63.9	122.6	117.3	113.3	73.7	84.8	118	94.8	77.7
P43006	Slc1a2	Excitatory amino acid transporter 2 OS=Mus musculus OX=10090 GN=Slc1a2 PE=1 SV=1	0	78.058	13	6	170	6	572	62	6.68	401.87	6	cell communication;cell organization and biogenesis;regulation of biological process;response to stimulus;transport	cell surface;membrane	metal ion binding;transporter activity	Pf00375	20511	ENSMUSG00000005089.15	Slc1a2	2	Amyotrophic lateral sclerosis (ALS); Glutamatergic synapse	Transport of inorganic cations/anions and amino acids/oligopeptides; Astrocytic Glutamate-Glutamine Uptake And Metabolism; Glutamate Neurotransmitter Release Cycle		11	0	108.4	104.4	115.6	86.4	109	154.5	93.6	109.5	118	97.7	100.2	123.5	81.2	49.6	53.4	113.9	109.7	106.5	69.7	95.7	86.3	95.2	94.7
Q8VDD5	Myh9	Myosin-9 OS=Mus musculus OX=10090 GN=Myh9 PE=1 SV=4	0	247.153	20	29	213	14	1960	226.2	5.66	603.42	29	cell differentiation;cell organization and biogenesis;cellular component movement;metabolic process;regulation of biological process;transport	cytoplasm;cytoskeleton;cytosol;extracellular;membrane;nucleus	catalytic activity;motor activity;nucleotide binding;protein binding;RNA binding;transporter activity	Pf00063, Pf01442, Pf01496, Pf01576, Pf01765, Pf02463, Pf02736, Pf03962, Pf04111, Pf04156, Pf05667, Pf05911, Pf06160, Pf06637, Pf07111, Pf07888, Pf08317, Pf09726, Pf09731, Pf10498, Pf11559, Pf11917, Pf12128, Pf13094, Pf13166	17886	ENSMUSG00000022443.16	Myh9	15	Regulation of actin cytoskeleton; Tight junction	RHO GTPases activate PAKs	Primary Focal Segmental Glomerulosclerosis FSGS	7	2	102	111.9	122.5	98.7	99.8	78.4	133.9	111.8	126.1	85.9	94.3	98.6	101.7	96.4	96.8	106.2	101.4	95.6	57.3	95.1	103.1	89.3	94.9
Q9QY76	Vapb	Vesicle-associated membrane protein-associated protein B OS=Mus musculus OX=10090 GN=Vapb PE=1 SV=3	0	82.683	38	9	118	8	243	26.9	7.78	249.43	9	cell organization and biogenesis;cellular homeostasis;regulation of biological process;response to stimulus;transport	cytoplasm;endoplasmic reticulum;Golgi;membrane	protein binding	Pf00635	56491		Vapb	2				0	0	81.2	66.2	123.5	104.6	120.5	122.8	116.6	94.2	142.9	140.9	118	88.3	32	88.9	64.1	109.7	151.4	136.9	100.8	85.5	70.1	84.4	78.4
Q8K2K6	Agfg1	Arf-GAP domain and FG repeat-containing protein 1 OS=Mus musculus OX=10090 GN=Agfg1 PE=1 SV=2	0	50.563	19	6	41	6	561	58	8.63	89.71	6	cell differentiation;cell organization and biogenesis;development;regulation of biological process;transport	nucleus	DNA binding;enzyme regulator activity;metal ion binding	Pf01412	15463	ENSMUSG00000026159.13	Agfg1	1	Influenza A	Cargo recognition for clathrin-mediated endocytosis		5	0	108.8	115.5	165.5	126.9	74.1	162.9	58.5	91.5	77	78.3	122.4	122.5	52.2	37.4	35.2	170.2	165.1	154.1	80.5	47.1	116.4	104.3	58.4
Q9WTT4	Atp6v1g2	V-type proton ATPase subunit G 2 OS=Mus musculus OX=10090 GN=Atp6v1g2 PE=1 SV=1	0	146.828	63	7	223	7	118	13.6	10.26	814.45	7	transport		catalytic activity;protein binding;transporter activity	Pf03179	66237	ENSMUSG00000024403.16	Atp6v1g2	17	mTOR signaling pathway; Rheumatoid arthritis; Metabolic pathways; Phagosome; Oxidative phosphorylation; Synaptic vesicle cycle; Collecting duct acid secretion	Ion channel transport; ROS, RNS production in phagocytes; Transferrin endocytosis and recycling; Insulin receptor recycling		18	0	134.9	141.6	110.4	105.7	92.7	83.7	85.7	106.9	109.6	82.7	91	80.4	43.5	29.4	53.9	154.2	163.4	137.3	88.9	101.8	96.5	107.4	98.1
Q569Z6	Thrap3	Thyroid hormone receptor-associated protein 3 OS=Mus musculus OX=10090 GN=Thrap3 PE=1 SV=1	0.001	6.879	3	2	2	2	951	108.1	10.17	2.37	2	metabolic process;regulation of biological process;response to stimulus	nucleus	DNA binding;nucleotide binding;protein binding;receptor activity;RNA binding	Pf15440	230753	ENSMUSG00000043962.16	Thrap3	4		Mus musculus biological processes; Transcriptional Regulation of Adipocyte Differentiation in 3T3-L1 Pre-adipocytes		2	0	151.8	140.6	96.3	116.2	70.1	45.5	123	102.9	109.9	71.3	80.2	96.5	81.8	30.1	67.4	152.1	165.4	136	99.8	94.5	83.4	122.2	89.1
O70492	Snx3	Sorting nexin-3 OS=Mus musculus OX=10090 GN=Snx3 PE=1 SV=3	0	22.689	31	6	106	5	162	18.7	8.66	107.15	6	cell organization and biogenesis;metabolic process;regulation of biological process;response to stimulus;transport	cytoplasm;cytosol;endosome;membrane	protein binding	Pf00787	54198		Snx3	10				0	0	116.8	83.4	116.9	114.3	101.9	106.2	99.6	132.9	114.2	93.8	99.8	105.1	53.6	45.3	55.6	119.8	133.7	115.6	74.1	103	92.2	113.2	115.9
P17047	Lamp2	Lysosome-associated membrane glycoprotein 2 OS=Mus musculus OX=10090 GN=Lamp2 PE=1 SV=2	0	28.421	14	6	71	6	415	45.7	7.39	126.35	6	cell communication;cell organization and biogenesis;cellular homeostasis;metabolic process;regulation of biological process;response to stimulus;transport	endosome;membrane;vacuole	protein binding	Pf01299	16784	ENSMUSG00000016534.15	Lamp2	X	Tuberculosis; Lysosome; Phagosome	Platelet degranulation ; Neutrophil degranulation		10	0	90.7	79	121.5	95.7	106.6	145.3	95.9	95.6	119.3	89.5	109.3	109.5	101.8	97	101.5	111.7	100.5	121.1	101.6	86.5	86.6	71.5	80.6
P26883	Fkbp1a	Peptidyl-prolyl cis-trans isomerase FKBP1A OS=Mus musculus OX=10090 GN=Fkbp1a PE=1 SV=2	0	131.312	88	9	232	9	108	11.9	8.16	750.3	9	cell organization and biogenesis;cell proliferation;cellular homeostasis;metabolic process;regulation of biological process;response to stimulus;transport	cytoplasm;cytosol;endoplasmic reticulum;membrane	catalytic activity;protein binding;signal transducer activity	Pf00254	14225	ENSMUSG00000032966.14	Fkbp1a	2		TGF-beta receptor signaling activates SMADs	TGF Beta Signaling Pathway; Spinal Cord Injury; Calcium Regulation in the Cardiac Cell	7	0	130.9	133.5	123.2	81.2	100.3	82.1	100	103.4	98.4	91.4	77.3	89.7	53.6	55.8	58	163.4	147.1	134.9	76.9	106	105.5	98.2	92.4
P29595	Nedd8	NEDD8 OS=Mus musculus OX=10090 GN=Nedd8 PE=1 SV=2	0	58.03	57	4	181	4	81	9	7.25	363.84	4	metabolic process;regulation of biological process;response to stimulus	nucleus	protein binding	Pf00240, Pf11976	18002	ENSMUSG00000010376.14	Nedd8	14		Iron uptake and transport; Neddylation; UCH proteinases; Cargo recognition for clathrin-mediated endocytosis; TGF-beta receptor signaling activates SMADs		15	0	110.3	121.4	162.6	111.4	66	29.2	94	125.7	139.1	92.1	30	47.7	87.8	46.7	93.2	171	149.9	179.6	83.4	88.7	112.2	82.3	76.9
P60766-1	Cdc42	Isoform 1 of Cell division control protein 42 homolog OS=Mus musculus OX=10090 GN=Cdc42	0	80.625	29	6	199	1	191	21.3	6.04	555.47	6	cell communication;cell differentiation;cell organization and biogenesis;cellular component movement;regulation of biological process;response to stimulus;transport	cytoplasm;cytoskeleton;cytosol;membrane;vacuole	catalytic activity;nucleotide binding;protein binding	Pf00025, Pf00071, Pf08477	12540	ENSMUSG00000006699.17	Cdc42	4	Leukocyte transendothelial migration; AGE-RAGE signaling pathway in diabetic complications; Endocytosis; T cell receptor signaling pathway; Regulation of actin cytoskeleton; MAPK signaling pathway; Ras signaling pathway; VEGF signaling pathway; Focal adhesion; Chemokine signaling pathway; Axon guidance; Adherens junction; Non-alcoholic fatty liver disease (NAFLD); Proteoglycans in cancer; Salmone…		Oxidative Damage; Chemokine signaling pathway; G13 Signaling Pathway; p38 MAPK Signaling Pathway; IL-3 Signaling Pathway; MAPK signaling pathway; Regulation of Actin Cytoskeleton; EGFR1 Signaling Pathway; Integrin-mediated Cell Adhesion; Focal Adhesion	35	0	134.4	161	153.4	54.7	103.4	105.4	113.6	86.6	135.4		62.5	81.3	33.9	17.2	42.6	195.6	176.8	108.4	79.8	59.5	151.7	119.4	64.6
Q9JKB1	Uchl3	Ubiquitin carboxyl-terminal hydrolase isozyme L3 OS=Mus musculus OX=10090 GN=Uchl3 PE=1 SV=2	0	58.122	34	6	89	6	230	26.1	5.05	143.4	6	metabolic process;regulation of biological process;response to stimulus	cytoplasm;cytosol;nucleus	catalytic activity;protein binding	Pf01088	50933	ENSMUSG00000022111.8	Uchl3	14		Neddylation; UCH proteinases; Synthesis of active ubiquitin: roles of E1 and E2 enzymes	Proteasome Degradation	8	0	137.5	113.8	137.9	86.4	88.9	86.6	109.6	81.1	142.4	115	115.4	83	57.6	20.7	16	159	154.8	171.7	65	85.5	83.3	110.8	71.4
Q925I1	Atad3	ATPase family AAA domain-containing protein 3 OS=Mus musculus OX=10090 GN=Atad3 PE=1 SV=1	0	30.514	14	7	31	7	591	66.7	9.29	49.59	7	cell growth;regulation of biological process	membrane;mitochondrion	catalytic activity;nucleotide binding;RNA binding	Pf00004, Pf00910, Pf01078, Pf05707, Pf06745, Pf07728, Pf12037, Pf13207, Pf13401	108888	ENSMUSG00000029036.18	Atad3a	4		Neutrophil degranulation		3	0	79.4	138.5	159.1	85.3	114.1	111.6	57.3	128.7	118.7	161.2	95	106.3		48.6	92	98.3	179.6	151.8	67.3	146.4	58.6	40.7	119.9
Q9CZ30	Ola1	Obg-like ATPase 1 OS=Mus musculus OX=10090 GN=Ola1 PE=1 SV=1	0	153.879	43	13	203	13	396	44.7	7.81	377.21	13	metabolic process	cytoplasm;cytosol;membrane;nucleus	catalytic activity;metal ion binding;nucleotide binding;protein binding	Pf01926, Pf02421, Pf06071	67059	ENSMUSG00000027108.15	Ola1	2		Platelet degranulation		4	0	90.5	119.5	137.4	81.5	90.9	84.8	93.8	115.6	138.1	99.1	102.7	67.3	41.3	29.2	33.3	175.6	156.5	195.3	75.3	95	90.6	90.6	98.8
Q9CXT8	Pmpcb	Mitochondrial-processing peptidase subunit beta OS=Mus musculus OX=10090 GN=Pmpcb PE=1 SV=1	0	10.683	4	2	5	2	489	54.6	6.99	9.21	2	metabolic process	membrane;mitochondrion;organelle lumen	catalytic activity;metal ion binding	Pf00675, Pf05193	73078	ENSMUSG00000029017.13	Pmpcb	5		Processing of SMDT1		3	0	120.4	120.5	121.2	84.6	89	130.1	100.9	90.6	96.5	120.7	112.8	111.5	54.2	42.7	55.5	164.8	152.6	157.6	60.5	78.8	98.9	87.3	62.4
P84089	Erh	Enhancer of rudimentary homolog OS=Mus musculus OX=10090 GN=Erh PE=1 SV=1	0	17.109	26	3	56	3	104	12.3	5.92	143.42	3	cell differentiation;metabolic process;regulation of biological process	membrane	DNA binding;nucleotide binding;RNA binding	Pf01133	13877	ENSMUSG00000021131.14; ENSMUSG00000063412.4	Erh	12; 8				0	0	141	118.6	159.6	134.2	79.8	31.3	113.2	107.1	96.2	71.2	113.9	94.3	62.2	41.4	43.6	148.2	165	138.6	131.6	111.1	64.7	63.8	98.6
Q3TXS7	Psmd1	26S proteasome non-ATPase regulatory subunit 1 OS=Mus musculus OX=10090 GN=Psmd1 PE=1 SV=1	0	134.118	23	16	171	16	953	105.7	5.39	382.2	16	metabolic process;regulation of biological process	membrane;nucleus;proteasome	catalytic activity;enzyme regulator activity;protein binding	Pf01851, Pf13513, Pf13646	70247	ENSMUSG00000026229.17	Psmd1	1	Proteasome; Epstein-Barr virus infection	The role of GTSE1 in G2/M progression after G2 checkpoint; CDT1 association with the CDC6:ORC:origin complex; Ubiquitin Mediated Degradation of Phosphorylated Cdc25A; RUNX1 regulates transcription of genes involved in differentiation of HSCs; Degradation of beta-catenin by the destruction complex; Autodegradation of the E3 ubiquitin ligase COP1; UCH proteinases; MAPK6/MAPK4 signaling; SCF-beta-Tr…	TNF-alpha NF-kB Signaling Pathway; Proteasome Degradation	130	0	130.6	110.5	134.8	104.1	112.1	100.8	101.7	95.4	100.3	65.8	164.3	77.7	53.8	59	46.6	124.7	125.5	118.5	98.3	112.2	100.5	61.3	108.8
Q80TZ3	Dnajc6	Putative tyrosine-protein phosphatase auxilin OS=Mus musculus OX=10090 GN=Dnajc6 PE=1 SV=2	0	107.481	20	15	136	13	938	102.2	7.23	262	15	cell organization and biogenesis;metabolic process;regulation of biological process		catalytic activity;protein binding	Pf00226, Pf10409	72685	ENSMUSG00000028528.16	Dnajc6	4	Endocytosis	Clathrin-mediated endocytosis; Golgi Associated Vesicle Biogenesis		7	1	104.8	129	109.5	149.1	84.8	58	95.7	103.7	109.9	104	115	93.4	106.2	56.8	43.9	137.3	104.3	131.4	67.4	100.3	94.8	97.4	86.7
O08539	Bin1	Myc box-dependent-interacting protein 1 OS=Mus musculus OX=10090 GN=Bin1 PE=1 SV=1	0	140.1	29	14	302	12	588	64.4	5.03	625.36	14	cell differentiation;cell organization and biogenesis;development;regulation of biological process;transport	cytoplasm;cytosol;membrane;nucleus	protein binding	Pf00018, Pf03114, Pf07653, Pf14604	30948	ENSMUSG00000024381.15	Bin1	18	Endocytosis; Fc gamma R-mediated phagocytosis	Clathrin-mediated endocytosis		5	0	109.2	106.9	115.6	89.2	103.5	122.9	98.4	87.8	105.9	107.4	105.5	104.3	75.3	56.4	62.3	133.7	122	139.3	77	90	103.9	105.9	73.3
Q3UHD9	Agap2	Arf-GAP with GTPase, ANK repeat and PH domain-containing protein 2 OS=Mus musculus OX=10090 GN=Agap2 PE=1 SV=1	0	47.596	9	8	30	8	1186	124.4	9.89	69.02	8	cell organization and biogenesis;regulation of biological process;response to stimulus;transport	cytoplasm;endosome;membrane;mitochondrion;nucleus	catalytic activity;enzyme regulator activity;metal ion binding;nucleotide binding;protein binding	Pf00023, Pf00071, Pf00169, Pf01412, Pf08477, Pf09547, Pf12796, Pf13637, Pf13857	216439; 105242480	ENSMUSG00000025422.9	Agap2; LOC105242480	10	FoxO signaling pathway; Endocytosis			2	0	141.6	121.1	108.9	81	85.7	101.4	128.2	73.3	107.2	84.4	73.8	117.4	6.6	35.5		222	233.1	208.5	69.9	67.7	127.9	104.9	11.7
Q6P1B1	Xpnpep1	Xaa-Pro aminopeptidase 1 OS=Mus musculus OX=10090 GN=Xpnpep1 PE=1 SV=1	0	81.079	24	10	70	10	623	69.5	5.54	164.7	10	metabolic process	cytoplasm;cytosol	catalytic activity;metal ion binding;protein binding	Pf00557, Pf01321	170750		Xpnpep1	19				0	0	133.3	159.4	150.2	42.7	110.8	45.9	108.7	105.9	123.5	103.6	110.3	90.3	31.5	25.2	44.9	209.3	188.7	175.3	60.3	79.2	98.4	76.5	47.4
Q62420	Sh3gl2	Endophilin-A1 OS=Mus musculus OX=10090 GN=Sh3gl2 PE=1 SV=2	0	145.515	44	13	319	9	352	39.9	5.39	827.28	13	cell growth;cell organization and biogenesis;regulation of biological process;response to stimulus;transport	cytoplasm;endosome;membrane	protein binding	Pf00018, Pf03114, Pf07653, Pf10455, Pf14604	20404	ENSMUSG00000028488.15	Sh3gl2	4	Endocytosis	Lysosome Vesicle Biogenesis; Golgi Associated Vesicle Biogenesis; EGFR downregulation; Recycling pathway of L1; MHC class II antigen presentation; Cargo recognition for clathrin-mediated endocytosis; Retrograde neurotrophin signalling; Negative regulation of MET activity	EGFR1 Signaling Pathway	26	4	113.8	110.3	115.4	101.2	101.1	98.4	106.4	106.4	112.5	99.7	84.7	112.7	49.8	52.9	47.4	132.6	148.4	118.4	78.7	106.4	112.6	113	80.5
P21279	Gnaq	Guanine nucleotide-binding protein G(q) subunit alpha OS=Mus musculus OX=10090 GN=Gnaq PE=1 SV=4	0	171.184	47	14	270	9	359	42.1	5.68	711.15	14	cell organization and biogenesis;regulation of biological process;response to stimulus	cytosol;membrane;nucleus	catalytic activity;enzyme regulator activity;metal ion binding;nucleotide binding;protein binding;signal transducer activity	Pf00025, Pf00503	14682	ENSMUSG00000024639.5	Gnaq	19	Oxytocin signaling pathway; Cholinergic synapse; Chagas disease (American trypanosomiasis); Retrograde endocannabinoid signaling; Pancreatic secretion; Dopaminergic synapse; African trypanosomiasis; Long-term potentiation; Endocrine and other factor-regulated calcium reabsorption; Platelet activation; Melanogenesis; Thyroid hormone synthesis; Huntington's disease; Sphingolipid signaling pathway; …	Platelet sensitization by LDL; ADP signalling through P2Y purinoceptor 1; Fatty Acids bound to GPR40 (FFAR1) regulate insulin secretion; Acetylcholine regulates insulin secretion; Thrombin signalling through proteinase activated receptors (PARs); Gastrin-CREB signalling pathway via PKC and MAPK; Thromboxane signalling through TP receptor	Alzheimers Disease; G Protein Signaling Pathways; Myometrial Relaxation and Contraction Pathways; Calcium Regulation in the Cardiac Cell	59	4	127.8	114.9	110.5	83.2	110	102.6	99.8	111.1	100.4	79.7	82.6	94	46.9	52.6	49.6	143.8	154.1	137.6	109	125.8	102.8	92.7	78.3
Q8R066	C1qtnf4	Complement C1q tumor necrosis factor-related protein 4 OS=Mus musculus OX=10090 GN=C1qtnf4 PE=1 SV=1	0.001	8.18	4	1	1	1	326	35	8.98	2.06	1	regulation of biological process	extracellular	protein binding	Pf00386	67445	ENSMUSG00000040794.5; ENSMUSG00000110961.1	C1qtnf4	2; CHR_MG191_PATCH				0	0	74.7	125.8	31.7		61.7		86.7	100.4		232.1	300.5	193.8	221.2	170.2	173.2	39	31.8	55.9	75.4	60.1	102.6	68	90.2
Q01065	Pde1b	Calcium/calmodulin-dependent 3',5'-cyclic nucleotide phosphodiesterase 1B OS=Mus musculus OX=10090 GN=Pde1b PE=1 SV=2	0	56.254	22	10	69	9	535	61.2	5.72	111.99	10	cell differentiation;metabolic process;regulation of biological process;response to stimulus	cytoplasm;cytosol;nucleus	catalytic activity;metal ion binding;protein binding	Pf00233, Pf08499	18574	ENSMUSG00000022489.5	Pde1b	15	Morphine addiction; Purine metabolism; Taste transduction; Calcium signaling pathway; Olfactory transduction; Renin secretion	G alpha (s) signalling events; Cam-PDE 1 activation; cGMP effects	Purine metabolism; G Protein Signaling Pathways	25	1	113.6	154.6	218.2	49.7	80	65.9	82.9	140.8	157.3	59.4	81.9	160.5		4.4	6.3	185.7	169	167.2	89.6	71	80.6	131.8	64
Q99M71	Epdr1	Mammalian ependymin-related protein 1 OS=Mus musculus OX=10090 GN=Epdr1 PE=1 SV=1	0	23.034	19	4	53	4	224	25.5	7.58	106.13	4		extracellular;vacuole	metal ion binding	Pf00811	105298	ENSMUSG00000002808.6	Epdr1	13				0	0	120.1	111.9	96	92.1	73	53.2	84.8	103.4	106.8	105.5	115.4	91.3	108.2	114.7	117.2	84.4	98	82.1	95	92.3	132.2	127.8	107.9
P41216	Acsl1	Long-chain-fatty-acid--CoA ligase 1 OS=Mus musculus OX=10090 GN=Acsl1 PE=1 SV=2	0	36.142	14	8	34	8	699	77.9	7.15	73.24	8	metabolic process;regulation of biological process;response to stimulus;transport	endoplasmic reticulum;membrane;mitochondrion	catalytic activity;nucleotide binding	Pf00501	14081	ENSMUSG00000018796.13	Acsl1	8	PPAR signaling pathway; Fatty acid metabolism; Metabolic pathways; Fatty acid degradation; Adipocytokine signaling pathway; Fatty acid biosynthesis; Peroxisome	Synthesis of very long-chain fatty acyl-CoAs; alpha-linolenic acid (ALA) metabolism; Linoleic acid (LA) metabolism	Fatty Acid Beta Oxidation; PPAR signaling pathway; Fatty Acid Biosynthesis; Mitochondrial LC-Fatty Acid Beta-Oxidation	19	0	124.4	107.2	115.3	113.2	97.1	66.6	120.1	103.6	175.5	81.1	87.3	47.8		57.1	23.1	176.3	187.9	106.6	166.9	129.7	95.8	119.6	66.5
Q8VED9	Lgalsl	Galectin-related protein OS=Mus musculus OX=10090 GN=Lgalsl PE=1 SV=1	0	29.228	26	4	43	4	172	18.9	5.35	94.65	4				Pf00337	216551	ENSMUSG00000042363.14	Lgalsl	11				0	0	133.8	171.5	133.3	60.2	27.1	144.7	145.9	155	96.1		78.4	107.5		23.5	35.6	207.7	193.8	187	128.8	121.5	92.6	109.5	46.4
Q99LR1	Abhd12	Lysophosphatidylserine lipase ABHD12 OS=Mus musculus OX=10090 GN=Abhd12 PE=1 SV=2	0	66.996	33	11	62	11	398	45.2	8.72	115.65	11	metabolic process;response to stimulus	cytoplasm;membrane;mitochondrion	catalytic activity	Pf00326, Pf00561, Pf12146, Pf12695, Pf12697	76192	ENSMUSG00000032046.15	Abhd12	2		Gastrin-CREB signalling pathway via PKC and MAPK; Arachidonate production from DAG		9	0	135.6	94.5	155.5	39	82.5	144.7	104.2	100.3	117.7	97.6	91.5	79.7	37.4	53.1	17.6	170.4	150.4	157.1	107.3	105.1	111.7	71	81.6
Q6WVG3	Kctd12	BTB/POZ domain-containing protein KCTD12 OS=Mus musculus OX=10090 GN=Kctd12 PE=1 SV=1	0	43.032	27	7	38	6	327	35.9	5.81	58.85	7	cell organization and biogenesis;regulation of biological process	membrane	protein binding;RNA binding	Pf02214	239217		Kctd12	14				0	1	113.3	166.9	135.5	133.6	116.3	24.3	73	62.9	121.1	105.6	104	38.8	94.5		57.8	211.2	231.9	178.4	48.1	108.9	65.6	88	44.2
O88455	Dhcr7	7-dehydrocholesterol reductase OS=Mus musculus OX=10090 GN=Dhcr7 PE=1 SV=1	0	23.681	8	4	59	4	471	53.9	8.35	112.51	4	cell differentiation;metabolic process;regulation of biological process	cytosol;endoplasmic reticulum;membrane	catalytic activity;nucleotide binding	Pf01222	13360	ENSMUSG00000058454.15	Dhcr7	7	Steroid biosynthesis; Metabolic pathways	Cholesterol biosynthesis via desmosterol; Cholesterol biosynthesis via lathosterol	Cholesterol Biosynthesis	9	0	90.8	49.9	87.9	109.8	103.2	116.6	121.1	156.3	133	73.6	85.6	89.4	52.8	16.1	59.9	145.8	174	172.6	57.6	109.9	106.4	106.8	97.3
Q91VM5	Rbmxl1	RNA binding motif protein, X-linked-like-1 OS=Mus musculus OX=10090 GN=Rbmxl1 PE=2 SV=1	0	88.512	28	12	192	2	388	42.1	9.99	338.38	12	cell organization and biogenesis;metabolic process;regulation of biological process;response to stimulus	nucleus;spliceosomal complex	DNA binding;protein binding;RNA binding	Pf00076, Pf08081, Pf13893, Pf14259	19656	ENSMUSG00000037070.9	Rbmxl1	8	Spliceosome		mRNA processing	2	10	110.2	115.3	102.4	90.6	92.9	102.6	104.8	110.4	98.2	101.3	114.7	99.2	95.6	91.6	45.3	121.1	123.7	119.4	93.3	102.2	83.7	106.8	84.1
Q6P4S6	Sik3	Serine/threonine-protein kinase SIK3 OS=Mus musculus OX=10090 GN=Sik3 PE=1 SV=3	0.003	5.365	1	2	2	2	1311	145.7	6.92	0	2	metabolic process;regulation of biological process	cytoplasm	catalytic activity;metal ion binding;nucleotide binding;protein binding	Pf00069, Pf07714, Pf14531	70661		Sik3	9				0	0	117.3	66.9	176.7	145.7		113.3	45.6	110.8	44.2	141.9	119.3	135.2		150.4		131.8	76.4	146.8	135.1	122.8		119.9	111.4
Q9D172	Gatd3a	Glutamine amidotransferase-like class 1 domain-containing protein 3A, mitochondrial OS=Mus musculus OX=10090 GN=Gatd3a PE=1 SV=1	0	174.591	54	11	246	11	266	28.1	8.78	686.53	11		mitochondrion		Pf01965	28295; 102641949	ENSMUSG00000053329.7	D10Jhu81e; LOC100046684; LOC102641949	10				0	0	131.7	135.8	108.9	92.1	102.3	93.2	93.8	92.7	97.4	106.6	104.5	90.5	72.9	60.7	62.7	140.7	136.9	120.8	69.6	95.1	113.2	94.4	82.4
Q8VDN2	Atp1a1	Sodium/potassium-transporting ATPase subunit alpha-1 OS=Mus musculus OX=10090 GN=Atp1a1 PE=1 SV=1	0	613.686	45	44	2125	27	1023	112.9	5.45	5637.52	44	cellular homeostasis;metabolic process;regulation of biological process;response to stimulus;transport	endoplasmic reticulum;endosome;Golgi;membrane	catalytic activity;metal ion binding;nucleotide binding;protein binding;transporter activity	Pf00122, Pf00689, Pf00690, Pf00702, Pf08282, Pf12710, Pf13246	11928	ENSMUSG00000033161.10	Atp1a1	3	Pancreatic secretion; Carbohydrate digestion and absorption; Mineral absorption; Protein digestion and absorption; Endocrine and other factor-regulated calcium reabsorption; Thyroid hormone synthesis; Thyroid hormone signaling pathway; Proximal tubule bicarbonate reclamation; cGMP-PKG signaling pathway; Bile secretion; Salivary secretion; Cardiac muscle contraction; cAMP signaling pathway; Gastri…	Ion transport by P-type ATPases; Ion homeostasis	Calcium Regulation in the Cardiac Cell	24	0	106.3	107.5	118.1	83.9	96.6	99.3	99.7	108	115.6	97.2	98.9	104.2	60	52.7	59.2	147.2	143.3	147.2	86.1	97.1	104.1	88.3	83.8
P62880	Gnb2	Guanine nucleotide-binding protein G(I)/G(S)/G(T) subunit beta-2 OS=Mus musculus OX=10090 GN=Gnb2 PE=1 SV=3	0	276.603	58	16	599	7	340	37.3	6	1799.07	16	regulation of biological process;response to stimulus	cytoplasm;membrane	catalytic activity;protein binding;signal transducer activity	Pf00400	14693	ENSMUSG00000029713.15	Gnb2	5	Morphine addiction; Cholinergic synapse; Retrograde endocannabinoid signaling; Dopaminergic synapse; Ras signaling pathway; GABAergic synapse; Chemokine signaling pathway; Glutamatergic synapse; Pathways in cancer; Alcoholism; PI3K-Akt signaling pathway; Circadian entrainment; Serotonergic synapse	Glucagon signaling in metabolic regulation; Glucagon-like Peptide-1 (GLP1) regulates insulin secretion; Cooperation of PDCL (PhLP1) and TRiC/CCT in G-protein beta folding; Adrenaline,noradrenaline inhibits insulin secretion; Activation of G protein gated Potassium channels; Vasopressin regulates renal water homeostasis via Aquaporins; Glucagon-type ligand receptors; Inhibition of voltage gated Ca…	Chemokine signaling pathway; G Protein Signaling Pathways; Focal Adhesion-PI3K-Akt-mTOR-signaling pathway; Myometrial Relaxation and Contraction Pathways; Calcium Regulation in the Cardiac Cell	47	2	119.2	105.4	129.2	103.7	95	98.9	94.1	104.6	103.4	90.2	95.3	84.5	49.3	45.8	61	141	141.3	143.4	77	105.2	90.6	100.4	115.5
Q3V0I2	Prr7	Proline-rich protein 7 OS=Mus musculus OX=10090 GN=Prr7 PE=1 SV=1	0.003	5.456	4	1	1	1	269	30.3	8.6	2.76	1	cell differentiation;response to stimulus	cytoplasm;membrane;nucleus			432763	ENSMUSG00000034686.7	Prr7	13				0	0	100.4	107.2	120.2	91.6	104.8		90.2	116	120.3	92.3	117.4	110.7	95.7	89.3	103.1	111.7	128.5	125.2	81.4	97.2	102.8	102.5	81.5
O35474	Edil3	EGF-like repeat and discoidin I-like domain-containing protein 3 OS=Mus musculus OX=10090 GN=Edil3 PE=1 SV=2	0	162.433	49	19	161	19	480	53.7	7.58	318.21	19	development;regulation of biological process	extracellular	metal ion binding;protein binding	Pf00008, Pf00754	13612	ENSMUSG00000034488.14	Edil3	13				0	0	123.4	111.7	119	93.3	84.2	86.9	123.8	97	74.5	72.9	66	48.6	55.7	88.2	66.3	210.7	222.8	200	38.4	70.2	48.4	98.7	104.1
Q8VBV7	Cops8	COP9 signalosome complex subunit 8 OS=Mus musculus OX=10090 GN=Cops8 PE=1 SV=1	0	37.798	30	4	26	4	209	23.2	5.2	87.36	4	cell organization and biogenesis;metabolic process;regulation of biological process	cytoplasm;cytosol;nucleus	protein binding	Pf10075	108679	ENSMUSG00000034432.11	Cops8	1		DNA Damage Recognition in GG-NER; Neddylation; Formation of TC-NER Pre-Incision Complex; Cargo recognition for clathrin-mediated endocytosis		13	0	129.2	78.2	132.9	75.9	77.9	114.4	117.6	80.7	168.9	72.8	32.4	74.5	62.8		22.7	188.6	174.6	192.2	117.4	135	114.7	96.3	102.5
Q3UDE2	Ttll12	Tubulin--tyrosine ligase-like protein 12 OS=Mus musculus OX=10090 GN=Ttll12 PE=1 SV=1	0	42.662	10	5	28	5	639	74	5.63	78.15	5	metabolic process		catalytic activity;nucleotide binding	Pf03133	223723	ENSMUSG00000016757.10	Ttll12	15				0	0	125.7	217.4	172.4	117.5	50.5		95.8	96.9	119.7	105.2	79.7		85.2			233	234.9	196.5	58	78.1	74.4	61.3	74.4
Q60648	Gm2a	Ganglioside GM2 activator OS=Mus musculus OX=10090 GN=Gm2a PE=1 SV=2	0	27.343	19	5	40	5	193	20.8	5.9	73.79	5	metabolic process;regulation of biological process;response to stimulus;transport	cytoplasm;mitochondrion;vacuole	catalytic activity;enzyme regulator activity;transporter activity	Pf02221, Pf06477	14667	ENSMUSG00000000594.7	Gm2a	11	Lysosome	Neutrophil degranulation; Glycosphingolipid metabolism		8	0	115	76.2	175.4	82.4	135.4	134.9	93.8	95.4	114.3	110.8	154.8	127.5	49.1	29.3	14.6	112.4	120.7	208.6	44.4	30.5	126.9	103.1	29.4
Q6ZWY8	Tmsb10	Thymosin beta-10 OS=Mus musculus OX=10090 GN=Tmsb10 PE=1 SV=3	0	27.239	70	3	49	3	44	5	5.36	94.81	3	cell organization and biogenesis	cytoplasm;cytoskeleton	protein binding		19240	ENSMUSG00000091955.2; ENSMUSG00000079523.8	Tmsb10	6; 7				0	0	100.7	101.9	114.8	103.3	123.5	129.4	75.5	95.6	114	76.9	103.4	81.1	113.3	59.2	16	123	120.7	135.6	96.3	130.8	99.9	87.6	86.5
Q9ES89	Extl2	Exostosin-like 2 OS=Mus musculus OX=10090 GN=Extl2 PE=1 SV=1	0.002	6.183	11	2	2	2	330	37.4	9.04	2.95	2	metabolic process	endoplasmic reticulum;membrane	catalytic activity;metal ion binding	Pf09258	58193	ENSMUSG00000027963.14	Extl2	3	Metabolic pathways; Glycosaminoglycan biosynthesis - heparan sulfate / heparin			2	0		197.3	92.9	120	154.5	170.7	121.1	152	161.3	106.1		153.9	87		116.1	180.6					132	207.8	89.3
Q6ZQ06	Cep162	Centrosomal protein of 162 kDa OS=Mus musculus OX=10090 GN=Cep162 PE=1 SV=2	0.003	5.233	1	1	1795	1	1403	160.8	5.53	3629.42	1	cell organization and biogenesis;metabolic process	cytoplasm;cytoskeleton;nucleus	protein binding	Pf03962, Pf04111, Pf13514	382090	ENSMUSG00000056919.9	4922501C03Rik; Cep162	9		Anchoring of the basal body to the plasma membrane		3	0	80.1	87.1	75.2	74.8	93.6	157.9	90.3	77.4	120.7	92.1	89.1	84.2	141.3	176.2	110.1	56.4	31.2	42.2	112	109.2	166.1	121	121.6
Q9DCP2	Slc38a3	Sodium-coupled neutral amino acid transporter 3 OS=Mus musculus OX=10090 GN=Slc38a3 PE=1 SV=1	0	10.468	6	3	15	3	505	55.6	7.09	13.77	3	cell communication;regulation of biological process;response to stimulus;transport	membrane	transporter activity	Pf01490	76257	ENSMUSG00000010064.15	Slc38a3	9	GABAergic synapse; Glutamatergic synapse; Proximal tubule bicarbonate reclamation	Amino acid transport across the plasma membrane		7	0	120.9	4.5	376.1	255.2	21	23.7	133.7	21.3	95.7			16.7		13.8	11.8	364.5	143.2	272.1	83.2	133.9		16.1	102.9
P05201	Got1	Aspartate aminotransferase, cytoplasmic OS=Mus musculus OX=10090 GN=Got1 PE=1 SV=3	0	206.312	57	22	789	22	413	46.2	7.14	1812.44	22	metabolic process;regulation of biological process;response to stimulus	cytoplasm;cytosol;mitochondrion;nucleus;vacuole	catalytic activity	Pf00155	14718	ENSMUSG00000025190.13	Got1	19	Arginine and proline metabolism; Metabolic pathways; Phenylalanine, tyrosine and tryptophan biosynthesis; Biosynthesis of amino acids; 2-Oxocarboxylic acid metabolism; Cysteine and methionine metabolism; Carbon metabolism; Alanine, aspartate and glutamate metabolism; Phenylalanine metabolism; Arginine biosynthesis; Tyrosine metabolism	Gluconeogenesis; Amino acid synthesis and interconversion (transamination)	Glycolysis and Gluconeogenesis; Alanine and aspartate metabolism	19	0	109.1	104.8	134.5	86	91.3	107.3	95.3	92.7	104.8	98.1	102.7	105.4	83.9	69.5	78.2	125.7	128.5	126.4	81	98.4	100.2	89.9	87.3
P55302	Lrpap1	Alpha-2-macroglobulin receptor-associated protein OS=Mus musculus OX=10090 GN=Lrpap1 PE=1 SV=1	0	69.751	26	8	46	8	360	42.2	7.87	139.12	8	regulation of biological process;transport	cell surface;cytoplasm;endoplasmic reticulum;endosome;extracellular;Golgi;membrane;organelle lumen	protein binding	Pf06400, Pf06401	16976	ENSMUSG00000029103.16	Lrpap1	5				0	0	119.4	127.9	134	116.5	47.1	102.3	82.1	124.3	138.6	106.3	132.3	98.7	40.1	34.5	20.8	186.6	136.2	187.8	120.7	105.2	88.3	34.3	53.9
Q9Z2U0	Psma7	Proteasome subunit alpha type-7 OS=Mus musculus OX=10090 GN=Psma7 PE=1 SV=1	0	133.175	54	11	281	11	248	27.8	8.46	777.27	11	metabolic process	cytoplasm;cytosol;nucleus;proteasome	catalytic activity;protein binding	Pf00227, Pf10584	26444	ENSMUSG00000027566.14	Psma7	2	Proteasome	The role of GTSE1 in G2/M progression after G2 checkpoint; CDT1 association with the CDC6:ORC:origin complex; Ubiquitin Mediated Degradation of Phosphorylated Cdc25A; RUNX1 regulates transcription of genes involved in differentiation of HSCs; Degradation of beta-catenin by the destruction complex; Autodegradation of the E3 ubiquitin ligase COP1; UCH proteinases; MAPK6/MAPK4 signaling; SCF-beta-Tr…	Proteasome Degradation	127	0	115	105.3	112.2	91.1	99.4	88.7	101	102.6	110.4	104.6	112.1	94.1	101.7	84.3	95.3	115.1	112.5	108.8	75.5	97.7	92.3	97.4	95.3
Q8CEE7	Rdh13	Retinol dehydrogenase 13 OS=Mus musculus OX=10090 GN=Rdh13 PE=1 SV=1	0.004	4.635	7	2	2	2	334	36.4	8.85	0	2	metabolic process;response to stimulus	mitochondrion	catalytic activity	Pf00106, Pf03435, Pf08659	108841	ENSMUSG00000008435.15	Rdh13	7		RA biosynthesis pathway		4	0	105.4	108	96.4	117.4	108.5	162.3	103.5		78.1		113.6	99.3	147.8		212.8	49.6	54.3	49.3	155	109.3	96.4	133.8	169.5
Q6A065	Cep170	Centrosomal protein of 170 kDa OS=Mus musculus OX=10090 GN=Cep170 PE=1 SV=2	0	66.607	9	11	25	11	1588	174.9	7.17	47.8	11		cytoplasm;cytoskeleton;cytosol;membrane	protein binding	Pf00498, Pf15308	545389	ENSMUSG00000057335.11	Cep170	1				0	0	145.9	152	185.8	74.9	111.4	47.2	55.1	103.9	128.4	72.4	135.2	62.7	65.1	21.1	42	196.6	130.7	171.1	88.9	116	104.1	84.2	37.2
P54227	Stmn1	Stathmin OS=Mus musculus OX=10090 GN=Stmn1 PE=1 SV=2	0	130.875	52	12	513	8	149	17.3	5.97	1224.9	12	cell differentiation;cell organization and biogenesis;development;regulation of biological process;response to stimulus	cytoplasm;cytoskeleton;cytosol;membrane	protein binding	Pf00836, Pf09726	16765	ENSMUSG00000028832.11	Stmn1	4	MAPK signaling pathway; MicroRNAs in cancer		MAPK signaling pathway	3	4	95.7	106	104.8	87.2	90	131.7	94.9	95.7	99.5	79.4	83.1	88.6	75.9	86.1	94.4	131.8	138.4	130.6	89	98.6	100.2	97.8	98.2
Q9D023	Mpc2	Mitochondrial pyruvate carrier 2 OS=Mus musculus OX=10090 GN=Mpc2 PE=1 SV=1	0	46.797	46	6	135	6	127	14.3	10.61	210.82	6	regulation of biological process;transport	membrane;mitochondrion;nucleus	transporter activity	Pf03650	70456	ENSMUSG00000026568.6	Mpc2	1			Glycolysis and Gluconeogenesis	1	0	91.8	92.8	100.4	95.3	101.1	18.6	102.1	112.1	84.1	138.9	121.8	111.5	154.2	89.2	88.4	98.3	96.7	104.7	96.4	104.4	94.8	99.9	97.4
Q9D1A2	Cndp2	Cytosolic non-specific dipeptidase OS=Mus musculus OX=10090 GN=Cndp2 PE=1 SV=1	0	107.355	36	12	107	12	475	52.7	5.66	314.33	12	metabolic process	cytoplasm;cytosol	catalytic activity;metal ion binding	Pf01546, Pf07687	66054	ENSMUSG00000024644.16	Cndp2	18	Histidine metabolism; Arginine and proline metabolism; Metabolic pathways; beta-Alanine metabolism	Glutathione synthesis and recycling		9	0	113.4	113.2	108.9	92.9	80.6	151.7	99.4	122.7	95.9	92.7	89.8	87.9	21.7	9	11.2	176.4	201.9	168.5	131.1	141.1	72.1	67.2	109.4
F6SEU4	Syngap1	Ras/Rap GTPase-activating protein SynGAP OS=Mus musculus OX=10090 GN=Syngap1 PE=1 SV=2	0	161.174	21	21	100	19	1340	148.1	8.98	260.26	21	cell organization and biogenesis;regulation of biological process;response to stimulus	cytoplasm;membrane	enzyme regulator activity;protein binding	Pf00168, Pf00169, Pf00616, Pf02463, Pf04156, Pf09744, Pf12004, Pf12037	240057	ENSMUSG00000067629.11	Syngap1	17	Ras signaling pathway	Interleukin-20 family signaling; Regulation of RAS by GAPs		10	2	110.1	100.2	126.4	84.8	89.7	121.1	115	101.5	107.4	82.5	108.9	103.1	35.8	22.1	35.7	171.5	164.7	161.1	91.2	96.2	101.1	100.5	100.7
Q9JIF0	Prmt1	Protein arginine N-methyltransferase 1 OS=Mus musculus OX=10090 GN=Prmt1 PE=1 SV=1	0	66.802	30	9	94	7	371	42.4	5.43	232.67	9	cell organization and biogenesis;metabolic process;regulation of biological process	cytoplasm;cytosol;membrane;nucleus	catalytic activity;DNA binding;nucleotide binding;protein binding;RNA binding	Pf05175, Pf06325, Pf08241, Pf12847, Pf13489, Pf13649, Pf13847	15469	ENSMUSG00000109324.1	Prmt1	7	FoxO signaling pathway; Glucagon signaling pathway	RUNX1 regulates genes involved in megakaryocyte differentiation and platelet function; RMTs methylate histone arginines	mRNA processing; Tryptophan metabolism	12	2	113.8	105.8	139.4	143.2	92.5	82.2	105.8	112.4	81.8	91.6	71.7	77.8	43.7	82.7	110.2	103.6	117	98.7	107.2	117.4	98.2	106.2	143.7
Q8K310	Matr3	Matrin-3 OS=Mus musculus OX=10090 GN=Matr3 PE=1 SV=1	0	191.058	39	24	314	24	846	94.6	6.25	881.11	24	defense response;regulation of biological process;response to stimulus	cytoplasm;membrane;nucleus	metal ion binding;protein binding;RNA binding	Pf00076, Pf13893, Pf14259	17184	ENSMUSG00000037236.14	Matr3	18			mRNA processing	1	0	107.6	110.4	124.1	101.5	116	53.2	124.2	130.6	114.3	107.1	104.1	93.3	30.7	42.4	42.2	136.6	149.3	143.2	93.3	107.3	83.8	106	99.7
Q9WUK2	Eif4h	Eukaryotic translation initiation factor 4H OS=Mus musculus OX=10090 GN=Eif4h PE=1 SV=3	0	72.121	35	7	111	7	248	27.3	7.23	336.62	7	cell organization and biogenesis;metabolic process;reproduction	cytoplasm;membrane	protein binding;RNA binding	Pf00076, Pf13893, Pf14259	22384	ENSMUSG00000040731.13	Eif4h	5		L13a-mediated translational silencing of Ceruloplasmin expression; Ribosomal scanning and start codon recognition; Translation initiation complex formation; GTP hydrolysis and joining of the 60S ribosomal subunit	Translation Factors; mRNA processing	11	0	123.3	126.1	145.9	71.3	109.5	59.8	95.1	98.3	126.6	101.9	68.2	107.5	46.7	34.1	48.9	172.6	154.4	163.7	73.2	88.2	115.9	97.7	63.2
Q9D8B3	Chmp4b	Charged multivesicular body protein 4b OS=Mus musculus OX=10090 GN=Chmp4b PE=1 SV=2	0	37.836	27	5	48	5	224	24.9	4.82	135.24	5	cell organization and biogenesis;metabolic process;regulation of biological process;transport	cytoplasm;cytosol;endosome;membrane;nucleus	protein binding	Pf03357	75608	ENSMUSG00000038467.15	Chmp4b	2	Endocytosis	Macroautophagy; Endosomal Sorting Complex Required For Transport (ESCRT)		6	0	102	67.4	111.4	111.7	94.1	182.8	98.2	124.7	106.8	84.4	91.3	69.2	121.9	90.3	123.3	116	105.4	102.2	85.8	98.9	81.7	105.5	74.8
P80317	Cct6a	T-complex protein 1 subunit zeta OS=Mus musculus OX=10090 GN=Cct6a PE=1 SV=3	0	144.968	36	17	331	17	531	58	7.08	559.09	17	metabolic process;regulation of biological process;transport	cytoplasm;cytosol;membrane	nucleotide binding;protein binding;RNA binding	Pf00118, Pf05504	12466		Cct6a	5				0	0	103.1	101.7	115.3	102.8	100.5	97.5	102.3	108.3	107.8	107.9	89.1	105.3	61.9	66.6	66	122.9	131	124.7	87.7	98.7	95.5	97.9	102.3
Q61831	Mapk10	Mitogen-activated protein kinase 10 OS=Mus musculus OX=10090 GN=Mapk10 PE=1 SV=2	0	28.493	17	6	29	2	464	52.5	6.96	60.62	6	metabolic process;regulation of biological process;response to stimulus	cytoplasm;membrane;mitochondrion;nucleus	catalytic activity;nucleotide binding;protein binding;signal transducer activity	Pf00069, Pf01636, Pf07714, Pf14531	26414		Mapk10	5	ErbB signaling pathway; FoxO signaling pathway; AGE-RAGE signaling pathway in diabetic complications; Herpes simplex infection; Wnt signaling pathway; Chagas disease (American trypanosomiasis); Retrograde endocannabinoid signaling; MAPK signaling pathway; Type II diabetes mellitus; Dopaminergic synapse; Progesterone-mediated oocyte maturation; Ras signaling pathway; Prolactin signaling pathway; T…		Apoptosis; Oxidative Damage; Apoptosis Modulation by HSP70; MAPK Cascade; G13 Signaling Pathway; Wnt Signaling in Kidney Disease; Wnt Signaling Pathway; Oxidative Stress; MAPK signaling pathway; Integrin-mediated Cell Adhesion; Insulin Signaling; Wnt Signaling Pathway and Pluripotency	58	4	111.6	80.4	131.2	33.2	85.4	109	150	70.4	166.6	75.4	60.6	140.1	76.8	20.2	149.4	140.6	162.6	190.1	92.8	62.3	117.1	71.8	38.1
Q61704	Itih3	Inter-alpha-trypsin inhibitor heavy chain H3 OS=Mus musculus OX=10090 GN=Itih3 PE=1 SV=3	0	13.599	3	2	13	2	889	99.3	6.05	31.6	2	metabolic process;regulation of biological process	extracellular	enzyme regulator activity	Pf00092, Pf06668, Pf08487, Pf11443, Pf13519, Pf13768	16426	ENSMUSG00000006522.15	Itih3	14		Platelet degranulation		4	0		53.3			64.9		153.4	121.8	36.7	393.6	292	168.8	271.6	112.2	195.2	34.1	28.1	34.2		45.3	83.7	122.2	80.6
Q8BHC4	Dcakd	Dephospho-CoA kinase domain-containing protein OS=Mus musculus OX=10090 GN=Dcakd PE=1 SV=1	0	10.177	12	2	19	2	231	26.5	9.58	19.14	2	metabolic process	membrane;mitochondrion	catalytic activity;nucleotide binding	Pf01121, Pf13189	68087	ENSMUSG00000020935.8	Dcakd	11				0	0	159.7	132.8	60.9	111.5	149.6		113.4	134.8	102.9	93.1	64.1	121.1		45.8		131	142.8	141.1	98.3	150.6	117.1	118.3	100.8
O54991	Cntnap1	Contactin-associated protein 1 OS=Mus musculus OX=10090 GN=Cntnap1 PE=1 SV=2	0	33.364	7	7	9	7	1385	156.2	7.06	15.07	7	cell organization and biogenesis	membrane	protein binding	Pf00054, Pf00147, Pf00754, Pf02210	53321	ENSMUSG00000017167.6	Cntnap1	11	Cell adhesion molecules (CAMs)			1	0	216.9	92.4	210.6	96.3	106.3		90.8	140.9	85.1	175.6		39.2		103		198.3	209.6	181.5	87.6	102.9	100.4	123.3
Q9CXY6	Ilf2	Interleukin enhancer-binding factor 2 OS=Mus musculus OX=10090 GN=Ilf2 PE=1 SV=1	0	79.852	26	7	126	7	390	43	5.26	330.27	7	metabolic process;regulation of biological process;response to stimulus	cytoplasm;extracellular;membrane;nucleus	catalytic activity;DNA binding;nucleotide binding;RNA binding	Pf07528	67781	ENSMUSG00000001016.12	Ilf2	3		Neutrophil degranulation		3	0	119.1	103.6	140	93.1	99.9	158.7	98.8	127.5	93.9	123.5	145.5	79.5	68.7	70.8	77.4	104.5	113.5	105.6	91.2	110.7	102.3	50.2	41.1
O08997	Atox1	Copper transport protein ATOX1 OS=Mus musculus OX=10090 GN=Atox1 PE=1 SV=1	0	38.465	59	3	68	3	68	7.3	6.51	184.33	3	cellular homeostasis;response to stimulus;transport	cytoplasm;cytosol	metal ion binding;protein binding;transporter activity	Pf00403	11927	ENSMUSG00000018585.9	Atox1	11	Mineral absorption	Ion influx/efflux at host-pathogen interface		5	0	131.1	81.8	117.8	106.2	91.1	114.6	83	107.2	103.1	95.7	91.6	109.2	75.3	60	81.1	102	140	114.5	98.6	97	101.5	101	100
Q3UM45	Ppp1r7	Protein phosphatase 1 regulatory subunit 7 OS=Mus musculus OX=10090 GN=Ppp1r7 PE=1 SV=2	0	155.547	57	20	167	20	361	41.3	4.92	419.3	20	regulation of biological process	chromosome;nucleus	protein binding	Pf12799, Pf13855, Pf14580	66385	ENSMUSG00000026275.13	Ppp1r7	1				0	0	103.3	114.4	134.1	111.8	83.1	66.3	104.5	128.6	118.4	109	52.6	92.1	44.3	17.2	38.4	157.2	181.7	148.7	113.3	116.6	65.4	105.3	104.7
P48036	Anxa5	Annexin A5 OS=Mus musculus OX=10090 GN=Anxa5 PE=1 SV=1	0	64.23	35	11	70	11	319	35.7	4.96	94.9	11	cell organization and biogenesis;coagulation;regulation of biological process;response to stimulus	cytoplasm;cytosol;endoplasmic reticulum;membrane;nucleus	catalytic activity;metal ion binding;protein binding;transporter activity	Pf00191	11747	ENSMUSG00000027712.13	Anxa5	3		Platelet degranulation	Prostaglandin Synthesis and Regulation	5	0	107.1	140.1	128.4	110.9	83.4	134.3	119.8	141.5	121.3	103.5	108.2	100.9	58.4	118	95.7	81.8	79.8	86.5	82.5	80	79.4	64.7	81.3
O55234	Psmb5	Proteasome subunit beta type-5 OS=Mus musculus OX=10090 GN=Psmb5 PE=1 SV=3	0	135.234	52	13	257	13	264	28.5	7.02	587.17	13	metabolic process;response to stimulus	cytoplasm;cytosol;nucleus;proteasome	catalytic activity	Pf00227	19173	ENSMUSG00000022193.6	Psmb5	14	Proteasome	The role of GTSE1 in G2/M progression after G2 checkpoint; CDT1 association with the CDC6:ORC:origin complex; Ubiquitin Mediated Degradation of Phosphorylated Cdc25A; RUNX1 regulates transcription of genes involved in differentiation of HSCs; Degradation of beta-catenin by the destruction complex; Autodegradation of the E3 ubiquitin ligase COP1; UCH proteinases; MAPK6/MAPK4 signaling; SCF-beta-Tr…	TNF-alpha NF-kB Signaling Pathway; Proteasome Degradation	128	0	121.2	121.2	115.3	126.4	120.8	94.7	100.8	76.5	116	105.8	106.6	114.4	100	51.8	62.4	108.5	112.6	92.9	72.5	98.7	122.8	83.7	60.9
Q99P72	Rtn4	Reticulon-4 OS=Mus musculus OX=10090 GN=Rtn4 PE=1 SV=2	0	481.119	49	33	777	29	1162	126.5	4.54	2427.15	33	cell organization and biogenesis;cellular component movement;regulation of biological process	cytoplasm;endoplasmic reticulum;membrane	protein binding;RNA binding	Pf02453	68585	ENSMUSG00000020458.16	Rtn4	11	Alzheimer's disease	Axonal growth inhibition (RHOA activation); Signalling by NGF	Spinal Cord Injury	8	3	110.3	123	108.8	92	102.5	79.7	96.8	97.8	108.2	100.4	105.7	95.4	86.4	76.3	86.1	124.1	127.1	123.4	81.4	99.3	104.2	93.3	87
Q99L04	Dhrs1	Dehydrogenase/reductase SDR family member 1 OS=Mus musculus OX=10090 GN=Dhrs1 PE=1 SV=1	0	26.656	19	5	41	5	313	34	8.35	90.13	5	metabolic process	endoplasmic reticulum;membrane;mitochondrion	catalytic activity	Pf00106, Pf08659, Pf13460, Pf13561	52585	ENSMUSG00000002332.15	Dhrs1	14				0	0	140.1	77.7	41.9	100.6	112	198.4	126.1	109.9	92.9	81	91	111		85.1	60.3	135.8	165.1	84.8	92.6	107.1	71.1	117	82.5
Q99JI6	Rap1b	Ras-related protein Rap-1b OS=Mus musculus OX=10090 GN=Rap1b PE=1 SV=2	0	82.682	49	9	123	9	184	20.8	5.78	317.5	9	cell proliferation;regulation of biological process;response to stimulus	cytoplasm;cytosol;membrane	catalytic activity;nucleotide binding;protein binding	Pf00009, Pf00071, Pf08477	215449	ENSMUSG00000052681.8	Rap1b	10	Leukocyte transendothelial migration; MAPK signaling pathway; Pancreatic secretion; Ras signaling pathway; Focal adhesion; Long-term potentiation; Chemokine signaling pathway; Platelet activation; Neurotrophin signaling pathway; Rap1 signaling pathway; cAMP signaling pathway; Renal cell carcinoma	p130Cas linkage to MAPK signaling for integrins; GRB2:SOS provides linkage to MAPK signaling for Integrins ; Neutrophil degranulation; MET activates RAP1 and RAC1; Rap1 signalling	Signaling of Hepatocyte Growth Factor Receptor; Chemokine signaling pathway; MAPK signaling pathway; Integrin-mediated Cell Adhesion; Focal Adhesion	34	0	114.4	139.6	124	87.8	95	120.6	87.7	89.8	101.1	110	135.6	88	74.2	50.9	63	145.5	114.6	136.1	82	77.4	104.3	82.6	78
Q9QYC0	Add1	Alpha-adducin OS=Mus musculus OX=10090 GN=Add1 PE=1 SV=2	0	296.318	42	23	390	22	735	80.6	5.9	1160.43	23	cell differentiation;cell organization and biogenesis;cellular homeostasis;metabolic process;regulation of biological process;response to stimulus	cytoplasm;cytoskeleton;membrane;nucleus	protein binding;RNA binding;structural molecule activity	Pf00596	11518	ENSMUSG00000029106.14	Add1	5		Caspase-mediated cleavage of cytoskeletal proteins; Miscellaneous transport and binding events		7	2	112.6	107.7	120.6	92	94.1	119.5	95.7	102.1	111.2	98.2	83.4	92	30.4	23.7	32.6	166.8	167.8	170.5	83.9	113.4	108.7	94.1	85.7
Q7TSJ2	Map6	Microtubule-associated protein 6 OS=Mus musculus OX=10090 GN=Map6 PE=1 SV=2	0	496.053	62	44	785	44	906	96.4	9.5	2589.88	44	cell organization and biogenesis;transport	cytoplasm;cytoskeleton;Golgi	protein binding	Pf05217	17760	ENSMUSG00000055407.14	Map6; Mtap6	7				0	0	94.7	104.9	104.8	90.1	93.5	106.3	105.1	108.3	115.4	99.8	103.6	104.5	63.2	65.1	64.4	147.8	128.3	150.3	69.3	112.3	100.7	91.9	79.4
Q9CQV6	Map1lc3b	Microtubule-associated proteins 1A/1B light chain 3B OS=Mus musculus OX=10090 GN=Map1lc3b PE=1 SV=3	0	37.582	38	6	234	4	125	14.6	8.43	236.23	6	cell communication;cell organization and biogenesis;metabolic process;regulation of biological process;response to stimulus	cytoplasm;cytoskeleton;cytosol;membrane;mitochondrion;vacuole	protein binding	Pf02991, Pf04110	67443	ENSMUSG00000031812.16	Map1lc3b	8		Receptor Mediated Mitophagy; Macroautophagy; Pink/Parkin Mediated Mitophagy; TBC/RABGAPs		9	2	111.1	118.3	118.3	112.2	103.9	95.1	92.3	80.2	95.6	111.2	104.4	104	62.9	51	84.8	158.8	141.2	147.1	68.8	97.8	104	69.6	62.5
Q9R0Q3	Tmed2	Transmembrane emp24 domain-containing protein 2 OS=Mus musculus OX=10090 GN=Tmed2 PE=1 SV=1	0	21.382	17	3	25	3	201	22.7	5.17	64.57	3	cell organization and biogenesis;regulation of biological process;transport	endoplasmic reticulum;Golgi;membrane		Pf01105	56334; 100862175	ENSMUSG00000029390.13	Tmed2; Gm21540; LOC100862175; Gm10698	5; 9		Cargo concentration in the ER; COPI-mediated anterograde transport; COPI-dependent Golgi-to-ER retrograde traffic; COPII (Coat Protein 2) Mediated Vesicle Transport; Pre-NOTCH Processing in Golgi		17	0	91.3	115.5	127.1	71.2	108		80.4	87.4	112.5	80.3	95.1	113.4	91.2	192.4	131.9	64.4	87.3	73.1	144.3	95.2	126.5	97	89.5
Q9D394	Rufy3	Protein RUFY3 OS=Mus musculus OX=10090 GN=Rufy3 PE=1 SV=1	0	128.913	41	19	311	18	469	53	5.49	598.35	19	cell differentiation;cell organization and biogenesis;development;regulation of biological process	cytoplasm;cytosol;membrane	protein binding	Pf02463, Pf02759, Pf05622, Pf09726	52822	ENSMUSG00000029291.11	Rufy3	5				0	1	94.3	82.1	115.3	110.7	105.6	130	99.6	113.8	115.7	89	84.2	100.1	37.5	37.6	57.9	136.8	143.4	137.1	86.1	116.9	99	93.9	119
P61087	Ube2k	Ubiquitin-conjugating enzyme E2 K OS=Mus musculus OX=10090 GN=Ube2k PE=1 SV=3	0	32.404	34	6	44	6	200	22.4	5.44	65.47	6	cell organization and biogenesis;metabolic process;regulation of biological process;response to stimulus	cytoplasm;nucleus	catalytic activity;nucleotide binding;protein binding	Pf00179, Pf00627	53323	ENSMUSG00000029203.16	Ube2k	5	Ubiquitin mediated proteolysis	Synthesis of active ubiquitin: roles of E1 and E2 enzymes		5	0	82.2	139.5	154.2	80.8	84.1	135.2	126.6	128.1	76.4	57.5	19.1	106.6		54.2	27.5	182.6	175	121.5	95.6	167.4	131	125.5	106.9
Q6ZQ82	Arhgap26	Rho GTPase-activating protein 26 OS=Mus musculus OX=10090 GN=Arhgap26 PE=1 SV=3	0.002	5.824	2	2	6	2	814	92	6.68	6.7	2	cell organization and biogenesis;regulation of biological process;response to stimulus	cytoplasm;cytoskeleton	enzyme regulator activity;protein binding	Pf00018, Pf00169, Pf00620, Pf03114, Pf07653, Pf08397, Pf14604	71302	ENSMUSG00000036452.17	Arhgap26	18		Rho GTPase cycle		3	0	65.2	76.8	61.1	94.4	121.3		89.7	110.7	106.4	121.3	121.4	124.2	203.1	173.5	179.3	44.6	42.2	42.4	73.7	84	99.7	138.5	97.6
P61460	Depdc5	GATOR complex protein DEPDC5 OS=Mus musculus OX=10090 GN=Depdc5 PE=1 SV=2	0.016	2.458	1	1	5	1	1591	180.3	6.74	0	1	cell communication;regulation of biological process;response to stimulus	cytoplasm;cytosol;membrane;vacuole	enzyme regulator activity;protein binding	Pf00610, Pf12257	277854	ENSMUSG00000037426.17	Depdc5	5	mTOR signaling pathway			1	0	17.2		8.3	141.6	24.3	197.5	153.2	169.6	78.8			32.3		302	164.6	13.7	54	24.3	388.7	172.8		81.1	376
P30677	Gna14	Guanine nucleotide-binding protein subunit alpha-14 OS=Mus musculus OX=10090 GN=Gna14 PE=1 SV=2	0	32.944	21	6	74	3	355	41.5	6.3	134.38	6	regulation of biological process;response to stimulus		catalytic activity;metal ion binding;nucleotide binding;protein binding;signal transducer activity	Pf00025, Pf00503	14675	ENSMUSG00000024697.3	Gna14	19	Chagas disease (American trypanosomiasis); Calcium signaling pathway; Amoebiasis	Platelet sensitization by LDL; ADP signalling through P2Y purinoceptor 1; Fatty Acids bound to GPR40 (FFAR1) regulate insulin secretion; Acetylcholine regulates insulin secretion; Thrombin signalling through proteinase activated receptors (PARs); Gastrin-CREB signalling pathway via PKC and MAPK; Thromboxane signalling through TP receptor	G Protein Signaling Pathways	23	0	117.7	117.9	127.9	59.5	116.9	112.2	101	118	100.9	134.1	97	103.9	74.7		10	169.1	168.2	144.1	65.8	80	91.1	120.7	58.2
Q9DA03	Lyrm7	Complex III assembly factor LYRM7 OS=Mus musculus OX=10090 GN=Lyrm7 PE=3 SV=2	0.003	5.15	10	1	1	1	104	12	9.45	2.68	1	cell organization and biogenesis;metabolic process	membrane;mitochondrion;organelle lumen		Pf05347, Pf13232	75530	ENSMUSG00000020268.13	Lyrm7	11				0	0	128.1	105.7	122.6	94	99.3	58.1	97.1	127.2	116.8	73.7	73.7	74.9	60.9	65.5	74.5	127.1	156.4	133.4	93.8	111.6	89.4	100.5	108.5
P16054	Prkce	Protein kinase C epsilon type OS=Mus musculus OX=10090 GN=Prkce PE=1 SV=1	0	115.968	29	18	150	17	737	83.5	7.03	390.87	18	cell division;cell organization and biogenesis;cellular homeostasis;metabolic process;regulation of biological process;response to stimulus;transport	cytoplasm;cytoskeleton;cytosol;endoplasmic reticulum;Golgi;membrane;mitochondrion;nucleus	catalytic activity;enzyme regulator activity;metal ion binding;nucleotide binding;protein binding	Pf00069, Pf00130, Pf00168, Pf00433, Pf07714	18754	ENSMUSG00000045038.14	Prkce	17	AGE-RAGE signaling pathway in diabetic complications; Type II diabetes mellitus; MicroRNAs in cancer; Insulin resistance; Sphingolipid signaling pathway; Fc gamma R-mediated phagocytosis; cGMP-PKG signaling pathway; Vascular smooth muscle contraction; Aldosterone synthesis and secretion; Tight junction; Inflammatory mediator regulation of TRP channels	Role of phospholipids in phagocytosis; Effects of PIP2 hydrolysis; Gastrin-CREB signalling pathway via PKC and MAPK; DAG and IP3 signaling	Hypothetical Network for Drug Addiction; G Protein Signaling Pathways; Myometrial Relaxation and Contraction Pathways; Wnt Signaling Pathway; Calcium Regulation in the Cardiac Cell; Wnt Signaling Pathway and Pluripotency	31	1	117.5	118.5	128.5	91.4	95.3	68.8	110.1	109.8	123.5	96.7	111.7	98	43.8	51.1	57.1	137.8	140.2	142	63.4	105.1	117.1	88.4	95.1
P63318	Prkcg	Protein kinase C gamma type OS=Mus musculus OX=10090 GN=Prkcg PE=1 SV=1	0	198.878	43	24	367	23	697	78.3	7.46	781.33	24	cell communication;metabolic process;regulation of biological process;response to stimulus	cytoplasm;cytosol;membrane;nucleus	catalytic activity;metal ion binding;nucleotide binding;protein binding	Pf00069, Pf00130, Pf00168, Pf00433, Pf07714	18752	ENSMUSG00000078816.9; ENSMUSG00000097449.8	Prkcg	7; CHR_MG4151_PATCH	Oxytocin signaling pathway; ErbB signaling pathway; Leukocyte transendothelial migration; mTOR signaling pathway; Morphine addiction; Wnt signaling pathway; Cholinergic synapse; Retrograde endocannabinoid signaling; MAPK signaling pathway; Pancreatic secretion; MicroRNAs in cancer; Dopaminergic synapse; Ras signaling pathway; GABAergic synapse; African trypanosomiasis; VEGF signaling pathway; Foc…	WNT5A-dependent internalization of FZD4; Calmodulin induced events; Trafficking of GluR2-containing AMPA receptors; Signaling by GPCR; Disinhibition of SNARE formation	PluriNetWork; G Protein Signaling Pathways; Myometrial Relaxation and Contraction Pathways; Wnt Signaling Pathway; MAPK signaling pathway; Calcium Regulation in the Cardiac Cell; Wnt Signaling Pathway and Pluripotency	82	1	127	128	125.6	90.2	95.9	55	122.9	119.4	127.7	81.2	93.4	86.2	25.2	20.5	14.8	169.8	175.4	154.2	100.4	97.1	115	95	90.4
Q61644	Pacsin1	Protein kinase C and casein kinase substrate in neurons protein 1 OS=Mus musculus OX=10090 GN=Pacsin1 PE=1 SV=1	0	211.674	55	18	345	18	441	50.5	5.24	1103.56	18	cell organization and biogenesis;regulation of biological process;response to stimulus;transport	cytoplasm;cytosol;endosome;membrane	protein binding	Pf00018, Pf00611, Pf07653, Pf14604	23969	ENSMUSG00000040276.14	Pacsin1	17				0	0	99.1	99	100.9	114.1	107.8	97	115.9	116.1	128.3	76.9	90.6	108.9	24.4	47.3	49.8	134.3	136.4	143.7	108.8	112.9	100	99.1	99
Q8CDN6	Txnl1	Thioredoxin-like protein 1 OS=Mus musculus OX=10090 GN=Txnl1 PE=1 SV=3	0	78.834	50	10	72	10	289	32.2	4.96	184.07	10	cellular homeostasis;metabolic process;regulation of biological process;response to stimulus;transport	cytoplasm;cytosol;nucleus;proteasome	antioxidant activity;catalytic activity	Pf00085, Pf06201, Pf13098	53382	ENSMUSG00000024583.2	Txnl1	18				0	0	117.8	174.7	111.5	77.5	109.8	53.6	136.1	92.8	104.5	86.1	89.5	74	24.4			213.6	151.5	208.5	85	170.5	51.5	78.1	88.5
Q8BLK3	Lsamp	Limbic system-associated membrane protein OS=Mus musculus OX=10090 GN=Lsamp PE=1 SV=1	0	98.374	36	10	224	10	341	38.1	6.65	575.29	10	response to stimulus	membrane	protein binding	Pf00047, Pf07679, Pf13895, Pf13927	268890	ENSMUSG00000061080.11	Lsamp	16		Post-translational modification: synthesis of GPI-anchored proteins		3	0	155.4	82.2	136.6	139	70.2	81.9	97.4	125	116.1	71.7	52.5	67	67.7	100.9	97.7	86.1	130.8	123.4	132.1	136.6	87.4	60.5	114.7
P16332	Mmut	Methylmalonyl-CoA mutase, mitochondrial OS=Mus musculus OX=10090 GN=Mmut PE=1 SV=2	0	14.389	5	2	10	2	748	82.8	6.89	28.12	2	metabolic process	mitochondrion;organelle lumen	catalytic activity;metal ion binding	Pf01642, Pf02310	17850	ENSMUSG00000023921.8	Mut	17	Valine, leucine and isoleucine degradation; Metabolic pathways; Propanoate metabolism; Carbon metabolism; Glyoxylate and dicarboxylate metabolism	Propionyl-CoA catabolism; Cobalamin (Cbl, vitamin B12) transport and metabolism		13	0	128.8	228.9	193.7	63.2	137.4		129.7	55.5	104.1	138.9	78	134.1			49.6	170.6	98.2	228.6	85.8		83.4	92.4	47.9
Q9QZ73	Dcun1d1	DCN1-like protein 1 OS=Mus musculus OX=10090 GN=Dcun1d1 PE=2 SV=1	0.005	3.984	4	1	17	1	259	30.1	5.34	15.18	1	metabolic process;regulation of biological process	cytosol;nucleus	protein binding	Pf03556, Pf14555	114893	ENSMUSG00000027708.14	Dcun1d1	3		Neddylation		3	0	101.1		100.6	124.8	118.9	227.7	104.8	106.5	135.6	108		148.3			86.7	148.9	110.9	221.9	97.1	65.7	90	129.8	102.6
Q9WV69	Dmtn	Dematin OS=Mus musculus OX=10090 GN=Dmtn PE=1 SV=1	0	32.268	20	6	38	6	405	45.4	8.41	64.23	6	cell organization and biogenesis;regulation of biological process;response to stimulus;transport	cytoplasm;cytoskeleton;cytosol;membrane	protein binding	Pf02209	13829		Dmtn; Epb4.9	14		Miscellaneous transport and binding events		2	0	101.9	124.7	107.2	42.3	109.9	167.4	106.5	137.9	82.7	142.8	124.2	133.8	100.3	14.1	31	156.5	164.1	142.5	73.4	68.3	56.9	76.1	73.5
Q99KH8	Stk24	Serine/threonine-protein kinase 24 OS=Mus musculus OX=10090 GN=Stk24 PE=1 SV=1	0	21.46	9	3	30	3	431	47.9	5.43	64.19	3	cell communication;cell death;cell organization and biogenesis;metabolic process;regulation of biological process;response to stimulus	cytoplasm;cytosol;membrane;nucleus	catalytic activity;metal ion binding;nucleotide binding;protein binding;signal transducer activity	Pf00069, Pf06840, Pf07714	223255	ENSMUSG00000063410.7	Stk24	14		Apoptotic execution phase		3	0	74.5	115.5	157.1	117.9	109.8	54.2	95.7	160.3	158.7	47.9	50.4	120.5		25.4	43.2	140.2	161.7	165.1	74.1	164.2	182.8	46.3	85
Q99K85	Psat1	Phosphoserine aminotransferase OS=Mus musculus OX=10090 GN=Psat1 PE=1 SV=1	0	82.994	38	12	128	12	370	40.4	8.03	202.13	12	metabolic process	cytoplasm;cytosol	catalytic activity	Pf00266	107272	ENSMUSG00000024640.9	Psat1	19	Metabolic pathways; Vitamin B6 metabolism; Biosynthesis of amino acids; Glycine, serine and threonine metabolism; Carbon metabolism	Serine biosynthesis		9	0	81.6	112.1	124.9	61.8	73.3	164.1	71.4	98.5	117	123.1	95	85.9	112.4	82.3	84.2	124	146.8	113.7	88.7	96.3	69.8	78.7	128.2
Q5U458	Dnajc11	DnaJ homolog subfamily C member 11 OS=Mus musculus OX=10090 GN=Dnajc11 PE=1 SV=2	0	38.55	19	8	22	8	559	63.2	8.32	53.3	8	cell organization and biogenesis;transport	membrane;mitochondrion		Pf00226, Pf06936, Pf11875	230935	ENSMUSG00000039768.16	Dnajc11	4				0	0	155.5	73.3	36.8	115.5	54.8	138.9	62.7	158.6	121.3	93.9	144.1	75.1	72.9	95.7	88.5	127.3	151.1	125.6	149.4	65.4	44.2	83.8	67.9
Q9D0F9	Pgm1	Phosphoglucomutase-1 OS=Mus musculus OX=10090 GN=Pgm1 PE=1 SV=4	0	95.373	28	13	123	13	562	61.4	6.57	268.12	13	metabolic process	cytoplasm;cytoskeleton;cytosol	catalytic activity;metal ion binding	Pf00408, Pf02878, Pf02879, Pf02880	72157	ENSMUSG00000025791.18	Pgm2	4	Metabolic pathways; Amino sugar and nucleotide sugar metabolism; Purine metabolism; Starch and sucrose metabolism; Glycolysis / Gluconeogenesis; Pentose phosphate pathway; Galactose metabolism	Galactose catabolism; Glycogen breakdown (glycogenolysis); Neutrophil degranulation; Glycogen synthesis	Glucuronidation; Purine metabolism; Glycogen Metabolism	19	0	79.8	104.4	98.5	81.7	99.2	372.3	98.7	100.4	118.2	88.7	98.1	99.9	74.5	59.1	55.6	97.5	88	111.6	53.8	77.4	88	85.8	77.6
Q91W90	Txndc5	Thioredoxin domain-containing protein 5 OS=Mus musculus OX=10090 GN=Txndc5 PE=1 SV=2	0	66.203	24	8	37	8	417	46.4	5.78	95.05	8	cellular homeostasis;metabolic process;regulation of biological process;response to stimulus;transport	endoplasmic reticulum;organelle lumen	catalytic activity	Pf00085, Pf07449, Pf13098, Pf13905	105245	ENSMUSG00000038991.16	Txndc5	13	Protein processing in endoplasmic reticulum	Lysosome Vesicle Biogenesis; Neutrophil degranulation		9	0	189.4	164.5	159.1	34	53.2	45.6	88.2	173.1	135	174.3	102.8	91.4	44.3	8.3		165.2	254	207.8	8.5	19.7	119.3	76.2	12.1
P37040	Por	NADPH--cytochrome P450 reductase OS=Mus musculus OX=10090 GN=Por PE=1 SV=2	0	61.019	15	8	84	8	678	77	5.53	184.1	8	metabolic process;regulation of biological process;response to stimulus	endoplasmic reticulum;membrane;mitochondrion	catalytic activity;nucleotide binding;protein binding	Pf00175, Pf00258, Pf00667	18984	ENSMUSG00000005514.14	Por	5		Cytochrome P450 - arranged by substrate type	Oxidation by Cytochrome P450	5	0	164.4	108	105.5	85.4	74.4	43.7	105.6	115.4	156.6	79.7	99.2	108.7	9.3		17	230.4	210.1	203	46.3	129.2	95.6	80.7	78.9
Q8BXR1	Slc7a14	Probable cationic amino acid transporter OS=Mus musculus OX=10090 GN=Slc7a14 PE=1 SV=1	0.001	6.495	4	2	6	2	771	83.9	5.35	6.39	2	regulation of biological process;transport	membrane;vacuole	transporter activity	Pf00324, Pf13520, Pf13906	241919	ENSMUSG00000069072.9	Slc7a14	3				0	0	78.1	75.2	87.5	104.3	122.8	2	113	114.8	126.9	132.6	121.2	134.5	167.1	147.8	148.6	42.6	40.2	40	68.9	77	82.1	120.2	99.2
Q9DCW4	Etfb	Electron transfer flavoprotein subunit beta OS=Mus musculus OX=10090 GN=Etfb PE=1 SV=3	0	53.804	36	8	101	8	255	27.6	8.1	207.87	8	metabolic process;transport	cytosol;mitochondrion;organelle lumen		Pf01012	110826	ENSMUSG00000004610.4	Etfb	7		Protein methylation; Respiratory electron transport		7	0	103.4	124.3	130.9	103.5	105.7	98.7	116.5	80.4	118.6	124.9	135.5	98.9	78.4	37.3	114.8	124.8	98.6	116.6	61.2	68.7	96.9	88.5	70.2
Q91ZR1	Rab4b	Ras-related protein Rab-4B OS=Mus musculus OX=10090 GN=Rab4b PE=1 SV=2	0	63.072	47	8	115	7	213	23.6	6.06	203.11	8	regulation of biological process;response to stimulus;transport	endosome;membrane;mitochondrion	catalytic activity;nucleotide binding	Pf00009, Pf00025, Pf00071, Pf04670, Pf08477	19342	ENSMUSG00000053291.15	Rab4b	7		Neutrophil degranulation		3	0	128	152.2	126.1	89.5	108		90.6	148.9	22.6	71.9	97.2	71		22	35	212.3	300.4	204.9	108.1	114.4	81.7	66.4	69.2
P62843	Rps15	40S ribosomal protein S15 OS=Mus musculus OX=10090 GN=Rps15 PE=1 SV=2	0	49.594	41	4	76	4	145	17	10.39	185.41	4	cell differentiation;cell organization and biogenesis;metabolic process;transport	membrane;ribosome	protein binding;RNA binding;structural molecule activity	Pf00203	20054	ENSMUSG00000063457.14	Rps15	10	Ribosome		Cytoplasmic Ribosomal Proteins	2	0	103.8	98.5	111.8	83.3	107.6	127	106.3	118.2	127.6	117.1	118.6	95.5	62.1	42	60.8	143.7	111.9	119.7	38.2	76.1	105.8	115	86.1
Q8VD75	Hip1	Huntingtin-interacting protein 1 OS=Mus musculus OX=10090 GN=Hip1 PE=1 SV=2	0	21.111	6	4	7	4	1029	115.1	5.43	9.14	4	cell death;cell differentiation;cell organization and biogenesis;cellular component movement;metabolic process;regulation of biological process;response to stimulus;transport	cytoplasm;Golgi;membrane;nucleus	catalytic activity;motor activity;protein binding;structural molecule activity	Pf00038, Pf01417, Pf01576, Pf01608, Pf06705, Pf07651, Pf07888, Pf09730, Pf12128, Pf13851, Pf14362	215114	ENSMUSG00000039959.13	Hip1	5	Huntington's disease	Clathrin-mediated endocytosis	EGFR1 Signaling Pathway	5	0	112.7	131.4	172	97.7	146.6	13.3	112.4	128.4	132	121	57.5	127	53.8			160.2	170.9	141.4	91.4	127.5	113.9	129.1
P35700	Prdx1	Peroxiredoxin-1 OS=Mus musculus OX=10090 GN=Prdx1 PE=1 SV=1	0	238.932	77	22	669	20	199	22.2	8.12	1333.02	22	cell proliferation;cellular homeostasis;defense response;metabolic process;regulation of biological process;response to stimulus	cytoplasm;cytosol;mitochondrion;nucleus;organelle lumen	antioxidant activity;catalytic activity;protein binding;RNA binding	Pf00578, Pf08534, Pf10417	18477	ENSMUSG00000028691.12	Prdx1	4	Peroxisome	Detoxification of Reactive Oxygen Species; TP53 Regulates Metabolic Genes		9	2	106.9	99	114.2	89.6	98.8	106	105.2	102.5	114	104.4	117.6	108.1	75	63.2	75.5	128	116.1	124.2	75.7	96.6	99.7	98.5	84.9
Q9D898	Arpc5l	Actin-related protein 2/3 complex subunit 5-like protein OS=Mus musculus OX=10090 GN=Arpc5l PE=1 SV=1	0	60.949	59	5	39	5	153	17	6.8	95.54	5	cell organization and biogenesis;cellular component movement;regulation of biological process	cytoplasm;cytoskeleton	protein binding	Pf04699	74192	ENSMUSG00000026755.14	Arpc5l	2	Endocytosis; Regulation of actin cytoskeleton; Salmonella infection; Fc gamma R-mediated phagocytosis; Bacterial invasion of epithelial cells			5	0	153.2	89.8	103	123.9	114	100.2	86.9	86.1	100.2	70.2	50.1	49.4		59.5	86.4	195.7	151	160.2	94	96.5	147.8	96.2	92.9
P18872	Gnao1	Guanine nucleotide-binding protein G(o) subunit alpha OS=Mus musculus OX=10090 GN=Gnao1 PE=1 SV=3	0	331.301	51	20	1393	17	354	40.1	5.53	3257.61	20	cell organization and biogenesis;regulation of biological process;response to stimulus	membrane	catalytic activity;metal ion binding;nucleotide binding;protein binding;signal transducer activity	Pf00025, Pf00503	14681	ENSMUSG00000031748.16	Gnao1	8	Oxytocin signaling pathway; Morphine addiction; Cholinergic synapse; Chagas disease (American trypanosomiasis); Retrograde endocannabinoid signaling; Dopaminergic synapse; GABAergic synapse; Toxoplasmosis; Melanogenesis; Glutamatergic synapse; Long-term depression; Rap1 signaling pathway; Alcoholism; Circadian entrainment; Estrogen signaling pathway; Serotonergic synapse	Ca2+ pathway; G-protein activation; Cooperation of PDCL (PhLP1) and TRiC/CCT in G-protein beta folding; PLC beta mediated events; Signaling by GPCR	G Protein Signaling Pathways; Calcium Regulation in the Cardiac Cell	31	3	112.3	105.9	102.1	93.8	92.6	124.7	99.1	113.4	105.6	83.7	90.6	88.8	58.4	57.6	59.3	128.6	144.4	124.7	90.3	151	102.1	88.4	96.7
Q61937	Npm1	Nucleophosmin OS=Mus musculus OX=10090 GN=Npm1 PE=1 SV=1	0	116.512	29	8	259	8	292	32.5	4.77	634.97	8	cell growth;cell organization and biogenesis;cellular homeostasis;metabolic process;regulation of biological process;response to stimulus;transport	cytoplasm;cytoskeleton;cytosol;membrane;nucleus	DNA binding;enzyme regulator activity;nucleotide binding;protein binding;RNA binding	Pf03066	18148	ENSMUSG00000057113.13	Npm1	11			mRNA processing	1	0	101.6	134.1	94	91.5	75.7	79.9	76.8	85.3	73.1	124.5	126.1	114.4	121.7	99	105.7	100.3	88.5	102.3	82.3	102.4	110.1	113.8	88.3
[truncated: 1,573 more rows]
[truncated: 12 more columns]

## Sheet: Sample names
Sample Name	Group	Replicate	File Name
Abundances (Scaled): F1: Sample	WT	K3-1_01	200912_P31484_K3-1_HFX_02
Abundances (Scaled): F2: Sample	WT	K3-1_02	200912_P31484_K3-1_HFX_01
Abundances (Scaled): F3: Sample	WT	K3-1_03	200911_P31484_K3-1_HFX_01
Abundances (Scaled): F4: Sample	Tg	K3-2_01	200911_P31484_K3-2_HFX_01
Abundances (Scaled): F5: Sample	Tg	K3-2_02	200912_P31484_K3-2_HFX_02
Abundances (Scaled): F6: Sample	Tg	K3-2_03	200911_P31484_K3-2_HFX_01
Abundances (Scaled): F7: Sample	WT	K3-3_01	200912_P31484_K3-3_HFX_02
Abundances (Scaled): F8: Sample	WT	K3-3_02	200912_P31484_K3-3_HFX_01
Abundances (Scaled): F9: Sample	WT	K3-3_03	200911_P31484_K3-3_HFX_01
[truncated: 15 more rows]
